# Supplementary material for: Binge Drinking Associations with Patrons’ Risk Behaviors and Alcohol Effects after Leaving a Nightclub: Sex Differences in the "Balada com Ciência" Portal Survey Study in Brazil
Source: PLoS One. 2015 Aug 19;10(8):e0133646. doi: 10.1371/journal.pone.0133646 (PMC4545884; doi:10.1371/journal.pone.0133646)
Supplement: S1 File — Dataset of the variables used in this manuscript. (XLSX) [file pone.0133646.s001.xlsx]

## Sheet: PLOSONE_SANCHEZETSAL2015
ILLICITUSE	NEWALCOHOLUSE	VIOLENTBEHAVIOR	ACCIDENTS	SEXUALBEHAVIOR	PHYSICALCOMPLICATIONS	POLICYINVOLVEMENT	BLACKOUT	SEX	SES	MARITALSTATUS	AGE	WEIGHT	EDUCATION	BRAC	DRINKDRIVE	DRUGUSEINSIDE	ID1	NIGHTCLUB	INDIVIDUALCODE
No	No	No	No	No	No	No	No	Men	2	0	0	2.71021	UniversitÃ¡rio incompleto	0.1	No	Yes	1762	12	3298
								Men	1	1		5.1395	UniversitÃ¡rio incompleto				2111	15	3679
No	No	No	No	No	No	No	No	Women	2	0	0	5.1395	UniversitÃ¡rio incompleto	0	No	No	2130	15	3700
No	No	No	No	No	No	No	No	Women	3	1	0	3.52221	Ensino mÃ©dio completo	0	No	No	1901	20	3451
								Men	3	0		2.70913	Ensino mÃ©dio completo				1610	11	3142
								Women	2	0		2.66773	Ensino mÃ©dio incompleto				2336	17	3914
								Women	2	1		3.52221	Ensino mÃ©dio completo				837	28	1973
Yes	No	No	No	Yes	No	No	No	Men	2	1	0	4.42305	Ensino mÃ©dio completo	0	No	Yes	937	30	2089
								Women	2	1		5.1395	Ensino mÃ©dio completo				2014	15	3575
No	No	No	No	No	No	No	No	Women	1	0	0	5.1395	UniversitÃ¡rio incompleto	0	No	No	2101	15	3668
No	No	No	No	No	No	No	No	Men	1	0	0	8.7961	UniversitÃ¡rio incompleto	0	No	Yes	629	25	1755
No	No	No	No	No	Yes	No	No	Women	1	0	0	10.2621	UniversitÃ¡rio incompleto	0	No	No	156	4	1221x
								Men	2	0		2.70913	Ensino mÃ©dio incompleto				1398	11	2916
No	No	No	No	No	No	No	No	Women	3	0	0	2.70913	UniversitÃ¡rio incompleto	0	No	No	1625	11	3158
No	No	No	No	No	No	No	No	Men	1	1	0	2.63785	Ensino mÃ©dio completo	0.44	No	No	1250	8	2762
								Women	2	1		4.42305	Ensino mÃ©dio completo				1009	31	2199
								Women	1	0		3.52221	Ensino mÃ©dio completo				761	28	1892
No	No	No	No	No	No	No	No	Men	1	0		5.1395	UniversitÃ¡rio incompleto	0	No	No	2136	15	3706
								Men	2	2		3.52221	UniversitÃ¡rio incompleto				825	28	1958
								Men	1	0		2.63785	Ensino mÃ©dio completo				1273	8	2784
No	No	No	No	No	No	No	No	Women	2	0	0	3.52221	Ensino mÃ©dio incompleto	0.45	No	Yes	781	28	1913
								Women	3	0		3.90372	Ensino mÃ©dio incompleto				1585	6	3116
								Men	2	1		2.71021	Ensino mÃ©dio incompleto				4	3	1003
								Men	3	0		3.52221	Ensino mÃ©dio completo				758	28	1889
								Men	2	0		2.63785	UniversitÃ¡rio incompleto				1112	8	2592
								Men	3	0		3.24151	Ensino mÃ©dio incompleto				32	2	1053
								Men	1	0		2.88863	UniversitÃ¡rio incompleto				2349	18	3927
								Men	3	0		3.90372	Ensino mÃ©dio completo				1544	6	3071
								Women	2	1		3.24151	Ensino mÃ©dio incompleto				172	2	1242
								Men	2	0		5.1395	.				2141	15	3711
No	No	No	No	No	No	No	No	Women	1	1	0	2.63785	Ensino mÃ©dio completo	0	No	No	1214	8	2720
Yes	No	No	No	No	No	No	No	Men	2	0	0	2.71021	Ensino mÃ©dio completo	0.37	No	Yes	1730	12	3265
								Women	3	0		5.1395	Ensino mÃ©dio completo				2103	15	3670
								Women	1	0		10.2621	Ensino mÃ©dio completo				160	4	1225
No	No	No	No	No	No	No	No	Men	1	0	0	3.24151	UniversitÃ¡rio incompleto	0	No	No	2038	19	3601
No	No	No	No	No	No	No	No	Men	2	0	0	3.52221	Ensino mÃ©dio incompleto	0.1	No	No	1179	20	2675
								Women	2	0		2.88863	Ensino mÃ©dio incompleto				2374	18	3953
No	No	No	No	No	No	No	Yes	Women	1	0	0	2.63785	Ensino mÃ©dio completo	0.68	No	No	847	29	1983
No	No	No	No	No	No	No	No	Women	2	0	0	4.42305	Ensino mÃ©dio completo	0.65	No	No	922	31	2074
No	Yes	No	No	No	No	No	No	Men	3	0	0	2.71021	Ensino mÃ©dio incompleto	0.29	No	No	24	3	1036
								Women	2	0		2.88863	Ensino mÃ©dio completo				2407	18	3991
								Women	2	1		3.52221	Ensino mÃ©dio completo				226	20	1315
No	No	No	No	No	No	No	No	Women	2	0	0	4.42305	Ensino mÃ©dio completo	0	No	No	992	31	2173
								Women	2	0		4.42305	UniversitÃ¡rio incompleto				1004	31	2190
No	No	No	No	No	No	No	No	Women	2	1	0	8.7961	UniversitÃ¡rio incompleto	0.2	No	No	623	25	1749
No	No	No	No	No	No	No	No	Women	1	0	0	2.63785	UniversitÃ¡rio incompleto	0	No	No	1220	8	2727
No	No	No	No	No	No	No	No	Women	2	0	0	4.42305	Ensino mÃ©dio completo	0.25	No	No	956	31	2128
								Women	1	1		6.15904	Ensino mÃ©dio completo				364	22	1464
No	No	No	No	No	Yes	No	No	Men	3	0	0	2.71021	Ensino mÃ©dio completo	0.29	No	Yes	189	3	1267
								Men	1	0		2.88863	.				2396	18	3978
								Men	2	0		4.42305	UniversitÃ¡rio incompleto				936	31	2088
No	No	No	No	No	Yes	No	No	Women	2	1	0	3.52221	UniversitÃ¡rio incompleto	0	No	No	839	28	1975
No	No	No	No	No	No	No	No	Women	3	0	0	3.52221	Ensino mÃ©dio incompleto	0.35	No	Yes	762	28	1893
								Men	2	0		3.52221	Ensino mÃ©dio incompleto				756	28	1887
No	No	No	No	No	No	No	No	Men	1	1	0	5.1395	Ensino mÃ©dio incompleto	0.13	No	No	2093	15	3660
								Men	2	0		2.71021	Ensino mÃ©dio completo				194	3	1272
								Women	1	0		3.90372	UniversitÃ¡rio incompleto				1546	6	3075
								Men	2	0		3.52221	Ensino mÃ©dio incompleto				824	28	1957
No	No	No	No	No	Yes	No	No	Men	1	1	0	10.2621	UniversitÃ¡rio incompleto	0	No	No	162	4	1226
								Men	2	0		2.88863	Ensino mÃ©dio incompleto				2348	18	3926
								Women	2	0		5.1395	Ensino mÃ©dio completo				2124	15	3694
								Women	2	0		3.52221	Ensino mÃ©dio incompleto				819	28	1953
								Men	1	0		5.1395	Ensino mÃ©dio incompleto				2033	15	3596
								Men	2	0		4.42305	Ensino mÃ©dio completo				942	30	2095
								Women	2	0		3.52221	Ensino mÃ©dio incompleto				786	28	1918
								Women	2	0		5.1395	Ensino mÃ©dio incompleto				2131	15	3701
								Women	1	0		4.42305	Ensino mÃ©dio completo				1005	31	2191
No	No	Yes	No	No	No	No	Yes	Men	3	0	0	3.52221	Ensino mÃ©dio incompleto	0	No	No	821	28	1955
Yes	No	No	No	No	No	No	No	Men	2	0	0	3.52221	Ensino mÃ©dio incompleto	0.38	No	Yes	778	28	1910
No	No	No	No	No	No	No	No	Women	2	0		5.1395	Ensino mÃ©dio incompleto	0.23	No	No	2153	15	3723
								Women	1	0		5.1395	UniversitÃ¡rio incompleto				2142	15	3712
								Women	3	0		2.71021	Ensino mÃ©dio incompleto				10	3	1009
No	No	No	No	No	No	No	No	Women	1	0		5.1395	UniversitÃ¡rio incompleto	0	No	No	2154	15	3724
								Men	2	0		2.63785	UniversitÃ¡rio incompleto				1092	8	2571
								Men	3	0		2.71021	Ensino mÃ©dio completo				1756	12	3292
								Men	3	1		4.42305	Ensino mÃ©dio incompleto				971	31	2147
No	No	No	No	No	No	No	Yes	Men	2	0	0	2.63785	UniversitÃ¡rio incompleto	0.19	No	No	1257	8	2769
No	No	No	No	No	No	No	No	Women	1	0	0	2.63785	UniversitÃ¡rio incompleto	0	No	No	1118	8	2598
								Women	2	0		2.71021	Ensino mÃ©dio completo				1760	12	3296
No	Yes	Yes	No	No	No	No	No	Men	2	0	0	2.88863	UniversitÃ¡rio incompleto	0.32	No	No	401	23	1505
No	No	No	No	No	No	No	No	Women	2	0	0	3.52221	UniversitÃ¡rio incompleto	0	No	No	818	28	1952
								Men	1	0		2.66773	Ensino mÃ©dio completo				2334	17	3912
								Men	3	0		2.71021	Ensino fundamental completo				199	3	1278
								Women	1	0		2.88863	UniversitÃ¡rio incompleto				2380	18	3959
								Men	3	0		2.71021	Ensino mÃ©dio completo				46	3	1070
No	No	No	No	No	No	No	No	Men	2	0	0	3.52221	Ensino mÃ©dio completo	0	No	No	757	28	1888
								Men	2	0		2.70913	UniversitÃ¡rio incompleto				1142	11	2637
No	No	No	No	No	No	No	No	Women	1	1	0	3.52221	Ensino mÃ©dio incompleto	0.36	No	No	826	28	1960
								Men	2	0		2.88863	Ensino mÃ©dio completo				465	23	1590
No	Yes	No	No	No	Yes	No	No	Women	2	0	0	4.42305	Ensino mÃ©dio completo	0	No	Yes	2209	16	3786
								Men	2	0		8.7961	UniversitÃ¡rio incompleto				588	25	1714
No	No	No	No	No	No	No	No	Women	3	0		2.70913	Ensino mÃ©dio completo	0	No	No	1616	11	3148
								Men	1	0		2.76953	Ensino mÃ©dio incompleto				2006	14	3567
								Men	2	1		2.71021	Ensino mÃ©dio completo				214	3	1293
								Men	2	0		4.42305	Ensino mÃ©dio completo				1011	31	2205
								Women	2	0		4.42305	Ensino mÃ©dio incompleto				932	31	2084
								Men	2	0		5.1395	Ensino mÃ©dio incompleto				1606	13	3138
Yes	No	No	No	No	No	No	No	Women	2	0		7.69673	Ensino mÃ©dio completo	0.13	No	Yes	1090	5	2569
								Women	1	0		5.1395	Ensino mÃ©dio completo				2113	15	3681
								Women	1	0		4.42305	UniversitÃ¡rio incompleto				926	30	2078
No	Yes	No	No	No	No	No	No	Men	2	0	0	2.66773	Ensino mÃ©dio completo	0	No	No	2295	17	3873
								Women	3			2.71021	Ensino mÃ©dio completo				183	3	1260
								Men	2	0		4.42305	Ensino mÃ©dio incompleto				1013	31	2207
								Men	2	0		2.70913	Ensino mÃ©dio completo				1660	11	3195
								Women	1	0		10.2621	Ensino mÃ©dio completo				69	4	1112
								Men	3	1		2.71021	Ensino mÃ©dio completo				208	3	1287
No	No	No	No	No	No	No	No	Women	3	0	0	6.15904	Ensino mÃ©dio completo	0.32	No	No	394	22	1497
								Women	1	0		2.71021	Ensino mÃ©dio completo				9	3	1008
								Men	2	0		5.1395	UniversitÃ¡rio incompleto				2108	15	3676
								Men	2	0		4.42305	Ensino mÃ©dio incompleto				962	31	2134
								Women	2	0		3.24151	Ensino mÃ©dio incompleto				34	2	1055
								Women	2	1		2.88863	UniversitÃ¡rio incompleto				1470	18	2993
								Women	2	0		2.71021	Ensino mÃ©dio completo				198	3	1277
No	No	No	No	No	No	No	No	Women	1	0	0	10.2621	UniversitÃ¡rio incompleto	0	No	No	166	4	1230
								Women	2	0		3.52221	Ensino mÃ©dio completo				747	28	1878
								Women	2	0		5.1395	Ensino mÃ©dio incompleto				2084	15	3649
								Men	2	1		2.88863	Ensino mÃ©dio completo				249	21	1341
								Men	2	1		2.88863	Ensino mÃ©dio completo				2387	18	3968
								Women	1	0		3.52221	Ensino mÃ©dio completo				774	28	1906
No	No	No	No	No	No	No	No	Men	1	1	0	3.52221	UniversitÃ¡rio incompleto	0.18	No	No	1863	20	3412
No	No	No	No	No	No	No	No	Women	2	0		8.7961	Ensino mÃ©dio completo	0	No	No	628	25	1754
								Women	2	0		2.88863	Ensino mÃ©dio incompleto				2364	18	3942
								Men	1	0		2.88863	UniversitÃ¡rio completo				2388	18	3969
								Men	3	0		2.66773	Ensino mÃ©dio completo				2276	17	3854
								Men	2	2		2.71021	Ensino mÃ©dio completo				1706	12	3241
No	No	No	No	No	No	No	No	Women	3	0	0	3.52221	Ensino mÃ©dio completo	0	No	No	1501	20	3026
No	No	No	No	No	No	No	No	Men	2	1	0	3.90372	Ensino mÃ©dio completo	0.24	No	No	627	27	1753
								Men	2	0		3.52221	Ensino mÃ©dio completo				1803	20	3349
No	No	No	No	No	No	No	No	Women	1	0	0	5.1395	Ensino mÃ©dio incompleto	0	No	No	2072	15	3637
								Women	2			3.24151	Ensino mÃ©dio incompleto				87	2	1138
								Men	2	0		4.42305	Ensino mÃ©dio completo				1022	31	2229
								Men	3	1		4.42305	Ensino mÃ©dio incompleto				990	31	2169
								Women	2	0		2.88863	UniversitÃ¡rio incompleto				1472	18	2995
No	Yes	No	No	No	No	No	No	Women	1	0	0	5.1395	UniversitÃ¡rio incompleto	0.3	No	Yes	1916	13	3468
								Men	2	0		2.88863	Ensino mÃ©dio incompleto				2394	18	3975
								Women	3	0		2.70913	Ensino mÃ©dio incompleto				1093	11	2572
								Men	4	2		2.66773	Ensino fundamental incompleto				2307	17	3884
No	No	No	No	No	No	No	No	Women	2	0	0	5.1395	Ensino mÃ©dio completo	0	No	No	2098	15	3665
								Men	2	0		3.52221	Ensino mÃ©dio incompleto				813	28	1946
Yes	No	No	No	No	Yes	No	No	Men	2	0	0	2.76953	Ensino mÃ©dio completo	0.33	No	Yes	1999	14	3560
No	No	No	No	No	No	No	No	Women	3	1	0	15.3931	UniversitÃ¡rio incompleto	0.61	No	No	47	1	1071
								Women	2	0		2.76953	Ensino mÃ©dio completo				1789	14	3327
								Women	1	1		2.63785	UniversitÃ¡rio incompleto				1248	8	2759
								Men	2	0		2.71021	Ensino mÃ©dio incompleto				200	3	1279
								Men	3	0		3.90372	Ensino mÃ©dio incompleto				1537	6	3064
								Women	2	0		7.69673	Ensino mÃ©dio completo				1102	5	2581
								Men	2	0		3.52221	Ensino mÃ©dio completo				1070	20	2548
								Men	1	0		2.63785	Ensino mÃ©dio completo				139	8	1203
No	No	No	No	No	No	No	Yes	Men	2	0	0	2.88863	Ensino mÃ©dio completo	0.67	No	No	403	23	1515
								Men	3	0		2.76953	UniversitÃ¡rio incompleto				1783	14	3321
No	Yes	No	No	No	No	No	No	Women	2	0	0	6.15904	UniversitÃ¡rio incompleto	0	No	No	1235	9	2746
No	No	No	No	No	No	No	No	Men	2	1	0	6.15904	Ensino mÃ©dio completo	0	No	No	379	22	1482
								Men	1	0		2.71021	UniversitÃ¡rio incompleto				1763	12	3299
No	No	No	No	No	No	No	No	Men	2	0	0	10.2621	Ensino mÃ©dio completo	0.09	No	Yes	163	4	1227
No	No	No	No	No	No	No	No	Men	3	0	0	4.42305	Ensino mÃ©dio completo	0.25	No	No	2233	16	3810
								Men	1	0		5.1395	Ensino mÃ©dio completo				2145	15	3715
								Men	2	0		2.71021	Ensino fundamental completo				20	3	1032
								Men	2	0		2.71021	Ensino mÃ©dio completo				197	3	1275
								Women	1	0		4.42305	UniversitÃ¡rio incompleto				931	31	2083
								Women	1	1		3.52221	Ensino mÃ©dio completo				766	28	1898
								Women	1	0		4.42305	Ensino mÃ©dio completo				1007	31	2196
Yes	No	No	No	No	No	No	No	Men	2	0	0	6.15904	Ensino mÃ©dio incompleto	0.61	No	Yes	384	22	1487
								Men	1	0		2.63785	UniversitÃ¡rio incompleto				1551	8	3081
								Men	1	0		15.3931	Ensino mÃ©dio completo				15	1	1015
No	No	No	No	No	No	No	Yes	Men	2	1	0	3.52221	Ensino mÃ©dio completo	0.5	No	Yes	1129	20	2623
								Men	2	0		2.71021	Ensino mÃ©dio completo				1755	12	3291
								Men	2	0		4.42305	Ensino mÃ©dio incompleto				999	31	2182
No	No	No	No	No	No	No	Yes	Women	1	0	0	2.88863	Ensino mÃ©dio completo	0	No	Yes	2402	18	3984
								Men	3	0		2.71021	Ensino mÃ©dio incompleto				201	3	1280
								Women	2	1		2.71021	Ensino mÃ©dio completo				218	3	1297
Yes	Yes	No	No	No	No	No	No	Women	2	0	0	2.88863	Ensino mÃ©dio completo	0	No	Yes	2393	18	3974
								Women	1	0		5.1395	UniversitÃ¡rio incompleto				2078	15	3643
								Men	1	0		3.90372	UniversitÃ¡rio incompleto				237	27	1329
								Women	2	0		2.88863	Ensino mÃ©dio incompleto				1373	18	2890
No	No	No	No	No	No	No	No	Women	2	0	0	2.71021	UniversitÃ¡rio incompleto	0.2	No	No	1381	12	2898
								Men	2	1		3.52221	Ensino mÃ©dio completo				795	28	1927
								Men	2	1		3.24151	Ensino mÃ©dio incompleto				77	2	11200
Yes	No	No	No	Yes	No	No	No	Women	1	0		2.88863	Ensino mÃ©dio incompleto	0	No	Yes	1441	18	2963
No	No	No	No	No	No	No	No	Women	1	0		2.88863	Ensino mÃ©dio completo	0	No	No	2347	18	3925
No	No	No	No	No	Yes	No	No	Men	2	0	0	10.2621	Ensino mÃ©dio completo	0.47	No	No	75	4	1119
Yes	Yes	Yes	No	No	No	No	No	Women	2	0	0	2.88863	Ensino mÃ©dio completo	0	No	Yes	2376	18	3955
No	No	No	No	No	No	No	No	Men	1	0	0	10.2621	UniversitÃ¡rio incompleto	0	No	No	74	4	1116
								Men	2	1		4.42305	Ensino mÃ©dio incompleto				944	31	2097
Yes	Yes	Yes	Yes	Yes	Yes	Yes	Yes	Men	2	0	0	2.71021	Ensino mÃ©dio completo	0.06	Yes	Yes	1774	12	3312
No	No	No	No	No	No	No	No	Men	1	0	0	2.63785	UniversitÃ¡rio incompleto	0.04	No	No	1114	8	2594
No	Yes	No	No	No	No	No	No	Men	2	0	0	5.1395	Ensino mÃ©dio completo	0.25	No	Yes	2102	15	3669
								Men	2	1		4.42305	Ensino mÃ©dio completo				986	31	2165
Yes	No	No	No	No	No	No	No	Men	1	0	0	5.1395	Ensino mÃ©dio completo	0.36	No	Yes	2121	15	3690
No	No	No	No	No	No	No	No	Women	2	0		2.63785	UniversitÃ¡rio incompleto	0.49	No	No	1119	8	2600
								Women	1	0		5.1395	Ensino mÃ©dio completo				2123	15	3693
								Men	2	0		4.42305	Ensino mÃ©dio incompleto				998	31	2180
No	No	No	No	No	No	No	Yes	Men	2	0	0	2.70913	UniversitÃ¡rio incompleto	0.57	No	No	1671	11	3206
								Men	2	0		2.71021	Ensino mÃ©dio completo				219	3	1298
No	No	No	No	No	Yes	No	Yes	Women	3	0	0	6.15904	Ensino mÃ©dio completo	0.65	No	No	375	22	1478
No	No	No	No	No	Yes	No	Yes	Women	2	1	0	6.15904	UniversitÃ¡rio incompleto	0.37	No	No	377	22	1480
								Men	2	0		3.52221	Ensino mÃ©dio incompleto				785	28	1917
								Men	2	0		5.1395	Ensino mÃ©dio incompleto				2150	15	3720
								Men	1	0		2.63785	UniversitÃ¡rio incompleto				1275	8	2786
								Women	2	0		2.70913	Ensino mÃ©dio completo				1623	11	3156
No	No	No	No	No	No	No	No	Women	1	0	0	10.2621	Ensino mÃ©dio completo	0.18	No	Yes	114	4	1170
								Women	2	0		2.88863	Ensino mÃ©dio incompleto				2164	18	3736
No	No	No	No	No	No	No	No	Men	3	0	0	3.52221	Ensino mÃ©dio completo	0.46	No	No	142	20	1206
								Women	2	0		3.52221	Ensino mÃ©dio incompleto				829	28	1964
Yes	No	No	No	No	No	No	No	Women	2	0	0	3.52221	UniversitÃ¡rio incompleto	0	No	Yes	1408	20	2926
								Women	1	0		5.1395	Ensino mÃ©dio completo				2105	15	3672
No	No	No	No	No	No	No	No	Women	2	1	0	2.70913	UniversitÃ¡rio incompleto	0	No	No	1403	11	2921
No	No	No	No	No	No	No	No	Women	3	1		2.71021	Ensino mÃ©dio completo	0.21	No	No	1697	12	3232
No	No	No	No	No	No	No	No	Men	1	0	0	15.3931	UniversitÃ¡rio incompleto	0	No	No	13	1	1012
No	No	No	No	No	No	No	Yes	Men	3	1	0	2.71021	Ensino mÃ©dio completo	0	No	No	1707	12	3242
								Men	2	1		15.3931	Ensino mÃ©dio completo				12	1	1011
No	No	No	No	No	No	No	No	Women	1	1		3.90372	Ensino mÃ©dio incompleto	0.3	No	Yes	1531	6	3058
No	No	No	No	No	No	No	No	Women	2	0	0	3.52221	UniversitÃ¡rio incompleto	0.23	No	Yes	1492	20	3016
								Men	2	0		2.63785	Ensino mÃ©dio completo				1271	8	2782
								Women	3	0		3.52221	Ensino mÃ©dio completo				806	28	1939
Yes	No	No	No	No	No	No	No	Women	2	0	0	3.52221	Ensino fundamental incompleto	0.43	No	Yes	801	28	1933
								Women	1	0		3.52221	UniversitÃ¡rio incompleto				2169	20	3741
No	No	No	No	No	Yes	No	Yes	Men	3	0	0	3.90372	UniversitÃ¡rio incompleto	0.96	No	No	643	27	1769
No	No	No	No	No	No	No	No	Women	2	0	0	2.63785	UniversitÃ¡rio incompleto	0	No	No	1208	8	2714
								Women	2	0		3.52221	Ensino mÃ©dio completo				790	28	1922
No	No	No	No	No	No	No	No	Women	1	0	0	4.42305	Ensino mÃ©dio incompleto	0	No	No	996	31	2177
No	No	No	No	No	No	No	No	Women	2	0	0	6.15904	UniversitÃ¡rio incompleto	0.22	No	No	322	22	1420
								Men	2	0		10.2621	Ensino mÃ©dio completo				99	4	1154
								Men	2	1		4.42305	Ensino fundamental completo				1019	31	2216
Yes	No	No	No	No	No	No	No	Women	2	0	0	3.52221	UniversitÃ¡rio incompleto	0.35	No	Yes	820	28	1954
Yes	No	No	No	No	No	No	Yes	Men	2	0	0	5.1395	Ensino mÃ©dio completo	0	No	Yes	1904	13	3454
								Women	2	0		2.63785	Ensino mÃ©dio completo				1801	29	3347
								Women	1	0		6.84201	UniversitÃ¡rio incompleto				552	24	1677
								Women	2	0		4.42305	Ensino mÃ©dio completo				1017	31	2213
Yes	No	No	No	No	No	No	No	Men	3	0	0	2.71021	Ensino mÃ©dio completo	0	No	Yes	1705	12	3240
								Men	1	0		2.63785	UniversitÃ¡rio incompleto				1222	8	2729
No	No	No	No	No	No	No	No	Women	2	0		3.52221	UniversitÃ¡rio incompleto	0.42	No	No	1888	20	3438
								Men	2	0		2.63785	UniversitÃ¡rio incompleto				1095	8	2574
								Women	2	0		2.88863	UniversitÃ¡rio incompleto				1469	18	2992
								Men	2	0		5.1395	UniversitÃ¡rio incompleto				2112	15	3680
No	No	No	No	No	No	No	No	Women	2	0	0	4.42305	Ensino mÃ©dio completo	0.04	No	No	1006	31	2192
Yes	No	No	No	No	No	No	No	Men	3	0	0	2.71021	Ensino mÃ©dio completo	0	No	Yes	1765	12	3301
No	No	No	No	No	Yes	No	Yes	Men	1	0	0	2.88863	UniversitÃ¡rio incompleto	0.78	No	Yes	2161	18	3731
No	No	No	No	No	No	No	No	Men	1	0	0	5.1395	UniversitÃ¡rio incompleto	0.54	No	No	2074	15	3639
Yes	No	No	No	No	No	No	No	Women	3	0	0	4.42305	Ensino mÃ©dio completo	0	No	Yes	960	31	2132
No	No	No	No	No	No	No	No	Women	3	0	0	2.63785	UniversitÃ¡rio incompleto	0	No	No	1254	8	2766
Yes	No	Yes	Yes	Yes	Yes	Yes	Yes	Women	2	0	0	2.71021	Ensino mÃ©dio completo	0.57	Yes	Yes	184	3	1261
								Men	2	0		3.52221	Ensino mÃ©dio completo				777	28	1909
Yes	No	No	No	No	No	No	No	Men	1	0	0	7.69673	UniversitÃ¡rio completo	0	Yes	Yes	127	5	1187
								Women	2	1		5.1395	Ensino mÃ©dio completo				1599	13	3131
								Men	1	0		2.70913	UniversitÃ¡rio incompleto				1393	11	2910
								Men	2	1		2.71021	Ensino mÃ©dio completo				209	3	1288
No	No	No	No	No	No	No	No	Women	2	0	0	2.63785	UniversitÃ¡rio incompleto	0.05	No	No	1207	8	2713
No	No	No	No	No	No	No	No	Women	2	0	0	6.15904	UniversitÃ¡rio incompleto	0.36	No	No	323	22	1422
No	No	No	No	No	No	No	No	Men	3	0	0	2.66773	UniversitÃ¡rio incompleto	0	No	Yes	2219	17	3796
No	No	No	No	No	No	No	No	Women	2	0		5.1395	UniversitÃ¡rio incompleto	0	No	No	2143	15	3713
								Men	2	1		4.42305	UniversitÃ¡rio incompleto				1010	31	2202
								Women	2	1		4.42305	UniversitÃ¡rio completo				963	30	2135
No	No	No	No	No	No	No	No	Women	3	0	0	2.70913	Ensino mÃ©dio completo	0	No	No	1673	11	3208
								Men	1	0		2.70913	UniversitÃ¡rio incompleto				1634	11	3167
								Women	2	1		5.1395	Ensino mÃ©dio completo				1837	13	3384
								Men	1	0		5.1395	UniversitÃ¡rio incompleto				2049	15	3612
								Men	1	0		2.76953	UniversitÃ¡rio incompleto				2043	14	3606
								Women	2	1		2.88863	UniversitÃ¡rio incompleto				2381	18	3960
No	No	No	No	No	No	No	No	Men	2	0	0	3.52221	Ensino mÃ©dio completo	0	No	No	797	28	1929
No	No	No	No	No	No	No	No	Men	2	0	0	3.90372	UniversitÃ¡rio completo	0.48	Yes	No	1055	7	2533
								Men	1	0		2.88863	UniversitÃ¡rio incompleto				2408	18	3992
No	No	No	No	No	No	No	No	Women	1	0	0	2.88863	UniversitÃ¡rio incompleto	0.03	Yes	No	1471	18	2994
								Men	2	0		5.1395	UniversitÃ¡rio incompleto				2120	15	3689
								Women	2	0		3.52221	Ensino mÃ©dio completo				752	28	1883
Yes	Yes	Yes	No	No	No	No	Yes	Men	1	0	0	3.52221	Ensino mÃ©dio incompleto	0.12	No	Yes	794	28	1926
								Women	1	0		2.88863	.				2392	18	3973
								Women	1	0		2.63785	Ensino mÃ©dio completo				1270	8	2781
								Men	3	0		3.52221	Ensino mÃ©dio completo				835	28	1971
								Men	1	0		5.1395	Ensino mÃ©dio completo				2009	15	3570
								Men	4	0		2.71021	Ensino mÃ©dio completo				1710	12	3245
No	Yes	No	No	No	No	No	No	Men	1	0		2.63785	UniversitÃ¡rio incompleto	0	Yes	No	1256	8	2768
								Women	2	0		15.3931	UniversitÃ¡rio incompleto				57	1	1088
No	Yes	No	No	No	No	No	No	Women	2	0	0	2.71021	UniversitÃ¡rio incompleto	0	No	Yes	1703	12	3238
								Women	2	0		10.2621	UniversitÃ¡rio incompleto				65	4	1108
								Women	1	0		5.1395	UniversitÃ¡rio incompleto				2083	15	3648
No	No	No	No	No	No	No	No	Women	2	1	0	2.63785	UniversitÃ¡rio incompleto	0.4	No	No	1219	8	2726
No	No	No	No	No	No	No	No	Women	1	0	0	2.63785	UniversitÃ¡rio incompleto	0	No	No	1249	8	2761
								Men	1	0		5.1395	UniversitÃ¡rio completo				2091	15	3657
No	No	No	No	No	No	No	No	Men	1	0	0	2.63785	.	0.25	No	No	1037	8	2515
								Men	1	1		2.63785	UniversitÃ¡rio incompleto				1036	8	2514
								Men	2	0		3.52221	UniversitÃ¡rio incompleto				755	28	1886
Yes	No	No	No	No	No	No	No	Men	3	0		2.71021	Ensino mÃ©dio completo	0	No	Yes	1	3	1000
No	No	No	No	No	No	No	No	Women	1	0	0	2.88863	Ensino mÃ©dio completo	0.24	No	No	429	23	1545
Yes	No	No	No	No	Yes	No	Yes	Women	2	0	0	10.2621	Ensino mÃ©dio completo	0	No	Yes	157	4	1222
No	No	No	No	No	No	No	No	Women	1	1		15.3931	UniversitÃ¡rio incompleto	0.14	No	No	84	1	1129
No	No	No	No	No	No	No	No	Men	1	0	0	2.88863	UniversitÃ¡rio incompleto	0.3	No	No	2389	18	3970
								Men	1	0		3.90372	UniversitÃ¡rio incompleto				1324	27	2840
No	No	No	No	No	No	No	No	Women	2	0		5.1395	UniversitÃ¡rio completo	0.14	No	No	2119	15	3688
								Men	3	0		3.24151	Ensino mÃ©dio completo				14	2	10122
No	No	No	No	No	No	No	No	Women	3	0	0	2.70913	Ensino mÃ©dio completo	0	No	No	1677	11	3212
								Men	1	0		5.1395	UniversitÃ¡rio incompleto				2132	15	3702
No	No	No	No	No	Yes	No	No	Men	1	0		2.63785	UniversitÃ¡rio incompleto	0.54	No	No	1552	8	3082
								Men	2	0		2.71021	UniversitÃ¡rio incompleto				1779	12	3317
								Men	2	0		2.71021	UniversitÃ¡rio incompleto				1732	12	3267
No	No	No	No	No	No	No	No	Women	2	0	0	2.63785	UniversitÃ¡rio incompleto	0	No	No	1111	8	2591
No	No	No	No	No	No	No	No	Women	3	0		2.70913	Ensino mÃ©dio completo	0.17	No	No	1678	11	3213
								Men	2	0		3.90372	UniversitÃ¡rio incompleto				1824	27	3370
No	No	No	No	Yes	No	No	No	Men	2	0	0	2.71021	Ensino mÃ©dio incompleto	0.45	No	No	187	3	1265
No	No	No	No	No	No	No	No	Women	1	0	0	3.52221	UniversitÃ¡rio incompleto	0.94	No	No	2170	20	3742
No	No	No	No	No	No	No	No	Men	2	1	0	8.7961	Ensino mÃ©dio completo	0	No	No	2341	25	3919
No	No	No	No	No	No	No	No	Men	1	0	0	2.63785	Ensino mÃ©dio completo	0.62	No	No	1264	8	2775
								Women	2	0		2.63785	.				1084	8	2563
No	No	No	No	No	No	No	No	Women	2	0	0	3.52221	UniversitÃ¡rio incompleto	0	No	No	2292	20	3870
								Men	3	1		3.52221	Ensino mÃ©dio completo				804	28	1937
No	No	No	No	No	No	No	No	Women	1	0	0	2.63785	UniversitÃ¡rio incompleto	0.52	No	No	1218	8	2725
								Men	2	0		3.24151	Ensino mÃ©dio incompleto				44	2	1068
								Men	2	0		2.71021	Ensino mÃ©dio completo				195	3	1273
								Men	1	0		5.1395	UniversitÃ¡rio incompleto				2128	15	3698
No	No	No	No	No	No	No	Yes	Women	2	0	0	10.2621	UniversitÃ¡rio incompleto	0	No	No	117	4	1174
								Women	1	0		3.52221	UniversitÃ¡rio incompleto				751	28	1882
No	No	No	No	No	No	No	No	Women	2	0	0	3.52221	UniversitÃ¡rio incompleto	0	No	Yes	1155	20	2650x
No	No	No	No	No	No	No	No	Men	2	0	0	3.52221	UniversitÃ¡rio completo	0	Yes	No	768	28	1900
No	No	No	No	No	No	No	No	Men	1	0	0	2.63785	UniversitÃ¡rio incompleto	0.34	Yes	No	1209	8	2715
								Women	3	0		2.70913	Ensino mÃ©dio completo				1617	11	3149
No	No	No	No	No	No	No	No	Men	3	0	0	2.71021	UniversitÃ¡rio completo	0.47	No	No	188	3	1266
								Men	2	1		4.42305	Ensino mÃ©dio incompleto				935	31	2087
								Women	1	0		5.1395	Ensino mÃ©dio completo				2135	15	3705
								Men	1	0		5.1395	UniversitÃ¡rio incompleto				658	26	1786
Yes	Yes	No	No	No	No	No	Yes	Women	2	0		3.52221	UniversitÃ¡rio incompleto	0.73	No	Yes	842	28	1978
								Men	2	0		3.90372	UniversitÃ¡rio incompleto				1078	27	2556
								Men	1	0		2.66773	Ensino mÃ©dio completo				2274	17	3852
								Men	1	0		2.63785	UniversitÃ¡rio incompleto				1116	8	2596
No	No	No	No	No	No	No	No	Women	2	0	0	2.70913	UniversitÃ¡rio incompleto	0	No	No	1679	11	3214
								Women	4			2.88863	.				2401	18	3983
No	No	No	No	No	No	No	No	Women	2	0	0	6.15904	Ensino mÃ©dio completo	0.8	No	No	325	22	1424
								Men	2	1		3.90372	Ensino mÃ©dio completo				1527	6	3054
								Women	1	0		2.63785	UniversitÃ¡rio incompleto				1040	8	2518
No	No	No	No	No	No	No	No	Men	3	1	0	6.15904	Ensino mÃ©dio completo	0.37	No	No	1205	9	2708
No	No	No	No	No	No	No	No	Women	1	0	0	6.15904	UniversitÃ¡rio incompleto	0	No	No	342	22	1441
								Men	2	0		2.71021	UniversitÃ¡rio incompleto				1386	12	2903
No	No	No	No	No	No	No	No	Men	1	0	0	2.63785	UniversitÃ¡rio incompleto	0.26	No	No	1087	8	2566
								Men	2	0		2.88863	Ensino mÃ©dio completo				292	21	1386
								Women	2	0		2.88863	UniversitÃ¡rio incompleto				2351	18	3929
								Men	1	0		5.1395	UniversitÃ¡rio incompleto				2076	15	3641
								Women	1	0		3.24151	UniversitÃ¡rio incompleto				2238	19	3815
No	No	No	No	No	No	No	No	Men	2	0		2.63785	Ensino mÃ©dio completo	0.49	No	Yes	1041	8	2519
								Men	3	0		2.71021	Ensino mÃ©dio completo				1747	12	3283
No	No	No	No	No	No	No	No	Women	2	1	0	4.42305	Ensino mÃ©dio completo	0	No	No	968	30	2141
No	No	No	No	No	No	No	No	Women	2	0		3.52221	Ensino mÃ©dio completo	0	No	No	1186	20	2683
								Women	2	0		10.2621	UniversitÃ¡rio incompleto				116	4	1172
								Men	3	0		2.71021	Ensino mÃ©dio completo				1717	12	3252
No	No	No	No	No	No	No	No	Men	2	0	0	3.24151	UniversitÃ¡rio incompleto	0.54	No	No	181	2	1257
No	No	No	No	No	No	No	No	Women	1	1	0	7.69673	UniversitÃ¡rio incompleto	0	Yes	No	1063	5	2541
No	No	No	No	No	No	No	No	Men	2	0	0	10.2621	UniversitÃ¡rio incompleto	0	No	No	113	4	1169
Yes	No	No	No	No	No	No	No	Women	1	1	0	2.88863	Ensino mÃ©dio completo	0	No	Yes	2371	18	3950
								Women	3	0		3.52221	Ensino mÃ©dio completo				1900	20	3450
No	No	No	No	Yes	Yes	No	Yes	Men	2	1	0	2.88863	UniversitÃ¡rio incompleto	0.28	No	Yes	2344	18	3922
								Men	2	1		4.42305	Ensino mÃ©dio completo				928	30	2080
No	No	No	No	No	No	No	No	Women	2	0	0	2.71021	.	0.13	No	No	1743	12	3279
No	No	No	No	No	No	No	No	Men	2	0	0	2.71021	UniversitÃ¡rio completo	0	No	No	1764	12	3300
No	No	No	No	No	No	No	No	Women	3	1		6.15904	Ensino mÃ©dio completo	0.51	No	No	1193	9	2694
No	No	No	No	No	No	No	No	Men	1	0	0	2.88863	UniversitÃ¡rio incompleto	0.09	No	No	2343	18	3921
								Women	2	0		5.1395	UniversitÃ¡rio incompleto				2109	15	3677
								Women	1	0		2.88863	UniversitÃ¡rio incompleto				2403	18	3985
								Women	4	0		6.84201	Ensino mÃ©dio completo				484	24	1609
No	No	No	No	No	No	No	No	Men	1	1	0	2.76953	UniversitÃ¡rio incompleto	0.12	No	Yes	2015	14	3577
								Women	2	0		2.70913	Ensino mÃ©dio completo				1663	11	3198
No	Yes	No	No	No	No	No	No	Women	2	0	0	15.3931	Ensino mÃ©dio completo	0.46	Yes	No	27	1	1046
								Women	1	0		10.2621	UniversitÃ¡rio incompleto				167	4	1231
								Men	2	0		3.52221	Ensino mÃ©dio completo				748	28	1879
								Women	1			2.88863	UniversitÃ¡rio incompleto				2406	18	3990
								Men	2	0		2.88863	Ensino mÃ©dio completo				287	21	1381
								Men	2	1		2.88863	UniversitÃ¡rio incompleto				424	23	1540
								Men	2	1		4.42305	Ensino mÃ©dio completo				964	30	2136
No	No	No	No	No	No	No	No	Women	1	1	0	5.1395	UniversitÃ¡rio incompleto	0	Yes	No	336	26	1435
								Men	2	0		3.90372	UniversitÃ¡rio incompleto				1572	6	3103
								Women	2	0		8.7961	Ensino mÃ©dio completo				577	25	1703
								Men	3	1		2.71021	Ensino mÃ©dio incompleto				207	3	1286
Yes	No	No	No	No	No	No	No	Men	2	0	0	4.42305	UniversitÃ¡rio incompleto	0	No	Yes	1000	31	2184
No	No	No	No	No	No	No	No	Women	3	0	0	3.52221	Ensino mÃ©dio completo	0.48	No	Yes	834	28	1970
No	No	No	No	Yes	No	No	No	Men	2	0	0	2.71021	UniversitÃ¡rio incompleto	0.23	No	No	1726	12	3261
								Women	1	0		2.63785	UniversitÃ¡rio incompleto				1243	8	2754
No	No	No	No	No	No	No	No	Women	2	0		6.15904	UniversitÃ¡rio incompleto	0.16	No	No	372	22	1475
No	No	No	No	Yes	No	No	No	Men	1	0	0	3.90372	UniversitÃ¡rio incompleto	0.33	No	No	1044	7	2522
No	No	Yes	No	No	No	No	No	Women	2	0	0	6.15904	Ensino mÃ©dio completo	0.4	No	Yes	373	22	1476
								Men	1	0		2.71021	Ensino mÃ©dio completo				1704	12	3239
No	No	No	No	No	No	No	No	Women	1	0	0	10.2621	UniversitÃ¡rio incompleto	0	Yes	No	73	4	1115x
No	No	No	No	No	No	No	No	Women	2	0	0	6.15904	UniversitÃ¡rio incompleto	0	No	No	330	22	1429
								Men	3	0		10.2621	Ensino mÃ©dio completo				150	4	1216
								Women	3	0		5.1395	Ensino mÃ©dio completo				1876	13	3425
No	No	No	No	No	No	No	No	Women	2	0	0	2.76953	UniversitÃ¡rio incompleto	0.17	No	No	1785	14	3323
No	Yes	No	No	No	No	No	No	Men	3	1	0	4.42305	UniversitÃ¡rio incompleto	0.06	No	No	969	30	2142
No	No	No	No	No	No	No	No	Women	1	0		2.63785	Ensino mÃ©dio completo	0.45	No	No	1240	8	2751
No	No	Yes	No	Yes	No	No	No	Men	2	0		2.66773	Ensino mÃ©dio incompleto	0.1	No	No	2338	17	3916
No	No	No	No	No	No	No	No	Women	1	1	0	10.2621	UniversitÃ¡rio incompleto	0	No	No	192	4	1270
								Men	3	1		3.52221	Ensino mÃ©dio incompleto				1163	20	2659
Yes	No	No	No	No	No	No	No	Women	2	0		3.52221	Ensino mÃ©dio completo	0	No	Yes	775	28	1907
								Men	2	0		2.71021	Ensino mÃ©dio completo				1748	12	3284
No	Yes	No	No	No	No	No	No	Men	2	0	0	2.63785	.	0.26	No	No	1101	8	2580
No	No	No	No	No	No	No	No	Women	3	1	0	6.15904	UniversitÃ¡rio incompleto	0.06	No	No	386	22	1489
No	No	No	No	No	No	No	No	Men	2	0	0	3.52221	Ensino mÃ©dio completo	0	No	No	1798	20	3344
								Men	2	0		3.52221	Ensino mÃ©dio incompleto				815	28	1948
No	No	No	No	No	Yes	No	Yes	Women	1	0		2.88863	UniversitÃ¡rio incompleto	0	No	No	2383	18	3962
No	No	No	No	No	No	No	No	Women	2	0	0	2.63785	Ensino mÃ©dio completo	0.71	No	No	877	29	2017
								Men	1	0		2.88863	UniversitÃ¡rio incompleto				469	23	1595
No	No	No	No	No	No	No	No	Women	1	1	0	3.90372	UniversitÃ¡rio incompleto	0	No	No	619	27	1745
								Men	2	0		4.42305	Ensino fundamental incompleto				919	31	2071
No	No	No	No	No	No	No	No	Women	2	0	0	2.88863	UniversitÃ¡rio incompleto	0	No	No	2378	18	3957
								Men	1	0		3.90372	UniversitÃ¡rio incompleto				1182	27	2678
								Men	2	0		2.66773	UniversitÃ¡rio incompleto				2062	17	3627
No	No	No	No	No	No	No	No	Men	2	0	0	6.84201	UniversitÃ¡rio incompleto	0	No	No	498	24	1623
								Men	1	1		4.42305	Ensino mÃ©dio completo				930	31	2082
No	No	No	No	No	Yes	No	No	Women	1	0	0	10.2621	UniversitÃ¡rio incompleto	0	No	No	100	4	1155
No	No	No	No	No	No	No	No	Men	2	0	0	2.63785	UniversitÃ¡rio incompleto	0.34	No	No	1263	8	2774
								Men	2	0		10.2621	UniversitÃ¡rio incompleto				146	4	1212
								Women	3	1		2.71021	Ensino mÃ©dio completo				215	3	1294
								Men	2	1		2.71021	PÃ³s-graduaÃ§Ã£o				210	3	1289
No	No	No	No	No	No	No	No	Men	1	0	0	3.24151	UniversitÃ¡rio incompleto	0	Yes	No	1597	19	3129
No	No	No	No	No	No	No	No	Men	1	0	0	15.3931	UniversitÃ¡rio incompleto	0.15	No	No	82	1	1127
Yes	No	No	No	No	No	No	No	Men	2	0	0	2.71021	Ensino mÃ©dio completo	0	No	Yes	1735	12	3272
								Women	2	0		2.70913	UniversitÃ¡rio incompleto				1620	11	3152
No	No	No	No	No	No	No	No	Men	1	0	0	3.24151	UniversitÃ¡rio incompleto	0	No	No	2166	19	3738
								Women	2	0		4.42305	Ensino mÃ©dio completo				915	30	2066
No	No	No	No	No	No	No	No	Men	1	0	0	2.63785	UniversitÃ¡rio completo	0.63	Yes	No	1272	8	2783
No	No	No	No	No	No	No	No	Women	2	1	0	2.70913	Ensino mÃ©dio completo	0	No	No	1674	11	3209
No	No	No	No	No	No	No	No	Men	3	0	0	2.71021	Ensino mÃ©dio completo	0	No	No	1757	12	3293
								Men	1	0		2.63785	UniversitÃ¡rio incompleto				1491	8	3015
No	No	No	No	Yes	No	No	No	Men	1	1	0	2.88863	UniversitÃ¡rio incompleto	0.04	Yes	No	427	23	1543
Yes	No	No	No	No	No	No	No	Men	1	0		2.88863	UniversitÃ¡rio incompleto	0.22	No	Yes	2382	18	3961
No	No	No	No	No	No	No	Yes	Men	2	0	0	10.2621	UniversitÃ¡rio incompleto	0.67	No	No	66	4	1109
No	No	No	No	No	No	No	No	Men	1	0	0	2.71021	UniversitÃ¡rio completo	0	No	No	1734	12	3269
								Men	1	1		3.90372	UniversitÃ¡rio incompleto				1997	27	3558
								Women	1	0		2.88863	UniversitÃ¡rio incompleto				2405	18	3987
No	No	No	No	No	No	No	No	Men	2	0		5.1395	UniversitÃ¡rio incompleto	0	No	No	2106	15	3674
No	No	Yes	No	No	Yes	No	No	Men	2	0	0	5.1395	UniversitÃ¡rio incompleto	0.72	No	No	2148	15	3718
No	No	No	No	No	No	No	No	Men	2	0	0	2.71021	UniversitÃ¡rio incompleto	0	No	No	1718	12	3253
No	No	No	No	No	No	No	No	Men	1	0		2.63785	Ensino mÃ©dio completo	0.3	No	No	1260	8	2771
								Men	2	0		4.42305	Ensino mÃ©dio completo				939	31	2092
No	No	No	No	No	Yes	No	No	Men	1	0	0	2.63785	UniversitÃ¡rio incompleto	0	Yes	No	1259	8	2770
No	No	No	No	No	No	No	No	Men	2	0	0	2.76953	UniversitÃ¡rio incompleto	0.44	No	No	2032	14	3595
No	No	No	No	No	No	No	No	Women	2	0	0	2.71021	Ensino mÃ©dio completo	0	No	No	1372	12	2889
								Men	2	0		2.71021	UniversitÃ¡rio incompleto				1716	12	3251
								Men	3	0		2.63785	UniversitÃ¡rio incompleto				862	29	1999
No	No	No	No	No	No	No	No	Women	3	1	0	6.84201	UniversitÃ¡rio incompleto	0	No	No	541	24	1666
No	No	No	No	No	No	No	No	Women	1	0	0	3.90372	UniversitÃ¡rio incompleto	0.57	No	No	635	27	1761
								Men	2	2		3.52221	Ensino mÃ©dio incompleto				830	28	1965
								Men	1	0		2.71021	Ensino mÃ©dio completo				1749	12	3285
								Men	2	0		6.15904	UniversitÃ¡rio completo				1380	10	2897
								Men	1	0		2.63785	UniversitÃ¡rio incompleto				1215	8	2721
								Men	2	1		2.76953	UniversitÃ¡rio completo				1788	14	3326
No	No	No	No	No	No	No	No	Women	2	0	0	2.71021	UniversitÃ¡rio incompleto	0.11	No	No	1694	12	3229
No	Yes	No	No	No	No	No	No	Men	2	0	0	2.71021	UniversitÃ¡rio incompleto	0	No	Yes	1729	12	3264
No	No	No	No	No	No	No	No	Women	3	0	0	2.63785	UniversitÃ¡rio incompleto	0.21	No	No	1217	8	2724
No	No	No	No	Yes	No	No	No	Men	2	0	0	2.76953	Ensino mÃ©dio completo	0.41	No	No	1984	14	3544
No	Yes	No	No	No	No	No	No	Women	2	1	0	6.15904	UniversitÃ¡rio incompleto	0.5	No	No	388	22	1491
No	No	Yes	Yes	Yes	Yes	Yes	Yes	Men	3	1	0	2.76953	Ensino mÃ©dio completo	0	Yes	No	2026	14	3588
								Men	3	0		6.15904	Ensino mÃ©dio completo				310	22	1404
								Women	2	1		5.1395	Ensino mÃ©dio completo				1853	13	3402
								Men	1	0		2.88863	UniversitÃ¡rio incompleto				2352	18	3930
No	No	No	No	Yes	No	No	No	Women	3	1	0	6.15904	Ensino mÃ©dio completo	0.25	No	No	391	22	1494
								Men	2	0		3.52221	Ensino mÃ©dio completo				769	28	1901
No	No	No	No	No	No	No	No	Men	2	1	0	3.90372	UniversitÃ¡rio incompleto	0.46	No	No	1181	27	2677
								Men	2	1		2.70913	Ensino mÃ©dio completo				1649	11	3183
No	No	Yes	No	No	No	Yes	No	Women	1	0	0	2.88863	UniversitÃ¡rio incompleto	0	No	No	1325	18	2841
								Men	3	0		3.52221	Ensino mÃ©dio completo				803	28	1936
								Men	2	0		2.70913	Ensino mÃ©dio incompleto				1619	11	3151
No	Yes	No	No	No	No	No	No	Men	2	0	0	3.52221	UniversitÃ¡rio incompleto	0.13	No	No	814	28	1947
No	No	No	No	No	No	No	Yes	Women	1	0	0	5.1395	UniversitÃ¡rio incompleto	0	No	No	2110	15	3678
								Women	2	1		4.42305	Ensino mÃ©dio incompleto				791	30	1923
								Men	1	0		2.63785	UniversitÃ¡rio incompleto				1069	8	2547
Yes	No	No	No	Yes	No	No	No	Men	3	1	0	2.71021	Ensino mÃ©dio completo	0.63	No	Yes	211	3	1290
Yes	No	No	No	No	No	No	Yes	Men	1	0		2.88863	UniversitÃ¡rio incompleto	0.57	No	Yes	2363	18	3941
Yes	Yes	No	No	No	Yes	No	Yes	Men	3	0	0	10.2621	UniversitÃ¡rio incompleto	0.62	No	Yes	96	4	1151
								Men	1	0		2.71021	UniversitÃ¡rio incompleto				1695	12	3230
No	No	No	No	No	No	No	No	Men	3	0		2.71021	Ensino mÃ©dio completo	0.07	No	No	190	3	1268
								Men	2	0		2.71021	Ensino mÃ©dio completo				1761	12	3297
								Men	2	0		2.66773	UniversitÃ¡rio incompleto				2269	17	3847
								Men	1	0		2.88863	UniversitÃ¡rio incompleto				409	23	1521
								Women	2	1		2.88863	Ensino mÃ©dio incompleto				276	21	1370
								Men	1	1		5.1395	UniversitÃ¡rio incompleto				2092	15	3659
No	No	No	No	No	No	No	No	Women	3	0	0	4.42305	UniversitÃ¡rio incompleto	0	No	No	1018	31	2214
								Men	1	0		2.88863	UniversitÃ¡rio incompleto				1834	21	3381
No	No	No	No	No	No	No	No	Men	3	0	0	2.71021	Ensino mÃ©dio completo	0	No	No	1728	12	3263
Yes	No	Yes	No	No	Yes	No	No	Men	3	0		2.71021	UniversitÃ¡rio incompleto	0	No	Yes	1768	12	3305
								Women	2	1		2.63785	UniversitÃ¡rio incompleto				1086	8	2565
No	Yes	No	No	No	No	No	No	Men	1	0		4.42305	UniversitÃ¡rio incompleto	0	No	No	965	31	2137
								Women	1	0		3.52221	Ensino mÃ©dio completo				841	28	1977
								Women	1	1		3.24151	UniversitÃ¡rio incompleto				230	2	1322
								Women	2	1		6.15904	UniversitÃ¡rio incompleto				307	22	1401
								Men	1	0		5.1395	UniversitÃ¡rio completo				2139	15	3709
No	No	No	No	No	No	No	Yes	Men	1	0	0	3.52221	Ensino mÃ©dio completo	0.47	No	Yes	749	28	1880
								Women	1	0		3.24151	UniversitÃ¡rio incompleto				2279	19	3857
								Women	2	0		10.2621	UniversitÃ¡rio incompleto				144	4	1210
No	No	No	No	No	No	No	Yes	Women	3	0	0	3.90372	UniversitÃ¡rio incompleto	0.68	No	No	300	27	1394
								Men	1	0		3.24151	UniversitÃ¡rio incompleto				1833	19	3380
No	No	Yes	No	No	No	No	Yes	Women	2	0	0	3.24151	.	0.61	No	No	178	2	1254
No	No	No	No	No	No	No	No	Women	2	0		3.90372	UniversitÃ¡rio incompleto	0.6	No	No	260	27	1354
								Men	2	0		7.69673	Ensino fundamental completo				124	5	1182
No	No	No	No	No	No	No	No	Women	2	0	0	5.1395	Ensino mÃ©dio incompleto	0	No	No	2151	15	3721
								Men	2	0		5.1395	Ensino mÃ©dio completo				1925	13	3477
								Men	2	0		2.76953	Ensino mÃ©dio completo				2041	14	3604
								Men	2	0		3.90372	Ensino mÃ©dio completo				1151	7	2646
								Women	3	0		3.52221	Ensino mÃ©dio completo				833	28	1968
No	No	No	No	Yes	No	No	No	Men	1	1	0	3.90372	UniversitÃ¡rio incompleto	0.29	Yes	No	261	27	1355
								Women	2	1		10.2621	UniversitÃ¡rio incompleto				64	4	1107
								Men	2	0		3.52221	Ensino mÃ©dio completo				753	28	1884
								Women	2	0		3.52221	Ensino mÃ©dio completo				838	28	1974
No	No	No	No	No	No	No	No	Men	1	0	0	10.2621	.	0.35	Yes	No	145	4	1211
No	Yes	No	No	No	No	No	No	Women	1	1		2.88863	UniversitÃ¡rio incompleto	0	No	No	1467	18	2990
								Men	2	0		3.24151	.				51	2	1076
Yes	No	No	No	No	No	No	No	Men	2	0	0	3.24151	UniversitÃ¡rio completo	0	Yes	Yes	182	2	1258
								Women	1	1		5.1395	UniversitÃ¡rio incompleto				2070	15	3635
No	No	No	No	No	Yes	No	No	Men	1	0	0	2.63785	UniversitÃ¡rio incompleto	0	No	No	1265	8	2776
No	No	No	No	No	No	No	No	Women	2	0	0	2.88863	UniversitÃ¡rio incompleto	0	No	Yes	2367	18	3945
No	No	No	No	No	No	No	No	Women	2	0	0	2.63785	UniversitÃ¡rio incompleto	0.14	No	No	1255	8	2767
No	No	No	No	Yes	No	No	No	Men	1	1	0	3.90372	UniversitÃ¡rio incompleto	0.27	No	No	630	27	1756
No	Yes	No	No	No	No	No	No	Men	1	0		2.88863	UniversitÃ¡rio completo	0	Yes	No	2357	18	3935
								Men	2	1		3.90372	UniversitÃ¡rio incompleto				1571	6	3102
								Men	1	1		2.63785	Ensino mÃ©dio completo				1266	8	2777
								Women	4	0		2.71021	Ensino fundamental completo				216	3	1295
								Men	3	0		2.88863	UniversitÃ¡rio incompleto				441	23	1560
No	No	No	No	No	Yes	No	No	Men	2	0	0	3.52221	Ensino mÃ©dio completo	0.56	No	No	1164	20	2660
								Men	2	0		2.66773	UniversitÃ¡rio incompleto				2272	17	3850
								Women	3	0		5.1395	Ensino mÃ©dio completo				661	26	1789
No	No	No	No	No	No	No	No	Women	1	0	0	2.76953	UniversitÃ¡rio incompleto	0	Yes	Yes	2003	14	3564
No	No	No	No	No	No	No	No	Women	4	1		6.84201	Ensino mÃ©dio completo	0	No	No	460	24	1585
Yes	No	No	No	No	No	No	No	Men	2	1	0	3.52221	Ensino mÃ©dio completo	0.2	No	Yes	763	28	1895
								Men	1	1		3.52221	UniversitÃ¡rio incompleto				793	28	1925
								Men	3	0		2.76953	Ensino mÃ©dio incompleto				2004	14	3565
								Men	3	1		3.52221	Ensino mÃ©dio completo				1156	20	2651
								Men	3	0		2.66773	Ensino mÃ©dio completo				2329	17	3907
No	No	No	No	No	Yes	No	No	Women	1	1	0	6.15904	UniversitÃ¡rio incompleto	0.5	No	No	392	22	1495
No	No	No	No	No	Yes	No	Yes	Men	1	0	0	3.90372	UniversitÃ¡rio incompleto	0.74	No	Yes	1253	27	2765
								Women	3	1		3.90372	UniversitÃ¡rio incompleto				613	27	1739
								Women	2	1		6.15904	UniversitÃ¡rio incompleto				1226	9	2734
No	No	No	No	No	No	No	No	Men	2	0		6.84201	Ensino mÃ©dio completo	0	Yes	No	490	24	1615
No	No	No	No	No	No	No	No	Men	3	0	0	2.66773	UniversitÃ¡rio incompleto	0	No	No	2315	17	3893
No	No	No	No	No	No	No	No	Men	3	1	0	2.71021	UniversitÃ¡rio incompleto	0.16	No	No	1758	12	3294
								Men	2	0		2.71021	UniversitÃ¡rio incompleto				1733	12	3268
								Men	1	0		5.1395	UniversitÃ¡rio incompleto				2134	15	3704
								Women	2	0		3.24151	Ensino mÃ©dio completo				2356	19	3934
								Women	3	0		2.66773	Ensino mÃ©dio incompleto				2305	17	3882
								Women	3	2		3.52221	Ensino mÃ©dio incompleto				836	28	1972
No	No	No	No	No	No	No	No	Men	2	1	0	5.1395	UniversitÃ¡rio completo	0	No	No	2116	15	3684
								Men	1	0		2.63785	UniversitÃ¡rio incompleto				1570	8	3101
No	No	No	No	No	No	No	No	Women	2	0	0	5.1395	UniversitÃ¡rio incompleto	0.23	No	No	738	26	1868
								Men	1	0		2.88863	Ensino mÃ©dio completo				1475	18	2998
No	Yes	No	No	No	No	No	No	Men	2	0	0	2.71021	Ensino mÃ©dio completo	0.08	No	No	1741	12	3277
No	No	No	No	No	No	No	No	Men	1	0	0	2.63785	UniversitÃ¡rio incompleto	0.25	No	No	140	8	1204
No	No	No	No	No	No	No	No	Men	1	1	0	5.1395	UniversitÃ¡rio incompleto	0	Yes	No	669	26	1798
								Women	2	0		2.88863	UniversitÃ¡rio incompleto				426	23	1542
								Men	2	0		3.90372	Ensino mÃ©dio completo				1566	6	3097
No	Yes	No	No	No	No	No	No	Women	1	0	0	15.3931	Ensino mÃ©dio incompleto	0.68	No	Yes	38	1	1060
No	No	No	No	No	No	No	No	Men	3	0	0	5.1395	Ensino mÃ©dio completo	0.33	No	Yes	2146	15	3716
								Men	3	0		2.71021	Ensino mÃ©dio completo				1766	12	3302
								Women	3	0		3.52221	UniversitÃ¡rio incompleto				773	28	1905
No	No	No	No	No	No	No	No	Men	3	0	0	2.76953	UniversitÃ¡rio incompleto	0	No	No	1956	14	3513
								Men	1	0		2.63785	UniversitÃ¡rio incompleto				22	8	1034
								Women	2	0		2.70913	Ensino mÃ©dio completo				1681	11	3216
No	No	No	No	No	Yes	No	No	Men	3	0	0	2.71021	Ensino mÃ©dio completo	0.04	No	No	1737	12	3273
No	No	No	No	No	Yes	No	No	Women	3	0	0	6.15904	Ensino mÃ©dio completo	0.13	No	No	361	22	1460
No	No	No	No	No	No	No	No	Women	1	1	0	6.15904	UniversitÃ¡rio incompleto	0	No	No	387	22	1490
No	No	No	No	No	No	No	No	Men	3	0	0	2.71021	Ensino mÃ©dio completo	0	No	No	1689	12	3224
								Men	2	0		2.66773	Ensino mÃ©dio completo				2302	17	3879
No	No	No	No	No	No	No	No	Men	2	0	0	2.63785	UniversitÃ¡rio incompleto	0.63	No	No	1488	8	3012
								Men	2	0		3.52221	Ensino mÃ©dio completo				2266	20	3844
								Men	3	0		4.42305	Ensino mÃ©dio completo				979	31	2158
No	No	No	No	No	No	No	No	Men	3	0	0	2.71021	UniversitÃ¡rio incompleto	0.41	No	No	1369	12	2886
Yes	No	No	No	No	No	No	No	Men	2	1	0	7.69673	UniversitÃ¡rio incompleto	0.09	Yes	Yes	123	5	1181
								Men	2	0		15.3931	UniversitÃ¡rio incompleto				56	1	10811
No	No	No	No	No	No	No	No	Men	2	0	0	2.71021	Ensino mÃ©dio completo	0.08	No	No	1692	12	3227
No	No	No	No	No	No	No	No	Women	3	0	0	2.71021	Ensino mÃ©dio completo	0	No	Yes	212	3	1291
								Men	2	0		2.71021	UniversitÃ¡rio incompleto				1780	12	3318
No	No	No	No	Yes	No	No	No	Men	3	1	0	3.24151	UniversitÃ¡rio incompleto	0	Yes	No	80	2	1124
No	No	No	No	No	No	No	Yes	Men	1	0	0	5.1395	UniversitÃ¡rio incompleto	0.63	No	No	2122	15	3692
								Women	2	3		4.42305	Ensino mÃ©dio completo				957	31	2129
No	No	No	No	No	No	No	No	Women	4	2		2.70913	Ensino fundamental incompleto	0.72	No	No	1644	11	3178
								Men	1	0		5.1395	UniversitÃ¡rio incompleto				2088	15	3654
No	No	No	No	No	No	No	No	Men	2	0	0	2.71021	UniversitÃ¡rio incompleto	0.23	No	No	1693	12	3228
No	No	No	No	No	No	No	No	Men	2	0	0	10.2621	UniversitÃ¡rio incompleto	0	No	No	98	4	1153
								Men	2	0		3.52221	UniversitÃ¡rio incompleto				771	28	1903
No	No	No	No	No	No	No	No	Women	2	0	0	3.24151	Ensino mÃ©dio completo	0	No	No	2229	19	3806
No	No	No	No	No	No	No	No	Women	2	0	0	3.52221	UniversitÃ¡rio incompleto	0.29	No	No	1899	20	3449
								Women	2	1		2.70913	UniversitÃ¡rio incompleto				1659	11	3194
Yes	Yes	Yes	No	No	Yes	No	Yes	Women	2	0	0	6.15904	UniversitÃ¡rio incompleto	0.91	No	Yes	343	22	1442
								Men	3	0		2.71021	Ensino mÃ©dio completo				1371	12	2888
No	No	No	No	No	No	No	No	Men	1	1	0	5.1395	UniversitÃ¡rio incompleto	0.17	No	No	2071	15	3636
Yes	No	No	No	No	No	No	No	Men	2	0	0	2.71021	Ensino fundamental completo	0.46	No	Yes	43	3	1067
								Women	1	0		10.2621	UniversitÃ¡rio incompleto				147	4	1213
								Men	2	0		6.84201	Ensino mÃ©dio completo				546	24	1671
								Women	3	0		2.63785	Ensino mÃ©dio completo				846	29	1982
								Men	3	1		2.76953	Ensino fundamental completo				2023	14	3585
No	No	No	No	No	No	No	Yes	Men	3	0	0	2.71021	UniversitÃ¡rio incompleto	0.11	No	No	1318	12	2832
No	No	No	No	No	No	No	No	Women	2	0	0	3.52221	Ensino mÃ©dio completo	0	No	No	798	28	1930
Yes	No	No	No	No	No	No	No	Women	2	1	0	3.52221	UniversitÃ¡rio incompleto	0.56	No	Yes	1159	20	2654
No	No	No	No	No	No	No	No	Women	1	1		5.1395	UniversitÃ¡rio incompleto	0	No	No	1967	15	3525
								Women	3	1		4.42305	Ensino mÃ©dio completo				2194	16	3770
								Men	2	0		2.70913	Ensino mÃ©dio completo				1080	11	2559
								Men	2	0		2.76953	UniversitÃ¡rio incompleto				1941	14	3497
								Men	2	1		2.88863	UniversitÃ¡rio incompleto				400	23	1504
Yes	No	Yes	Yes	Yes	Yes	Yes	Yes	Women	3	0	0	8.7961	Ensino mÃ©dio completo	0	Yes	Yes	621	25	1747
								Men	1	0		5.1395	UniversitÃ¡rio incompleto				2149	15	3719
								Men	2	0		2.71021	UniversitÃ¡rio completo				1742	12	3278
								Men	3	0		2.76953	UniversitÃ¡rio incompleto				1932	14	3486
								Women	2	2		2.70913	Ensino mÃ©dio completo				1651	11	3185
								Men	2	0		3.52221	Ensino mÃ©dio completo				1494	20	3018
Yes	No	No	No	No	No	No	No	Men	1	0	0	2.88863	UniversitÃ¡rio incompleto	0.25	No	Yes	425	23	1541
Yes	No	No	No	No	No	No	No	Men	2	0	0	2.76953	UniversitÃ¡rio incompleto	0.86	No	Yes	1949	14	3506
No	No	No	No	Yes	No	No	No	Women	1	1	0	6.15904	UniversitÃ¡rio completo	0	Yes	No	354	22	1453x
								Men	2	0		3.90372	UniversitÃ¡rio incompleto				1057	7	2535
No	No	No	No	Yes	No	No	Yes	Men	2	1	0	3.90372	UniversitÃ¡rio incompleto	0.84	Yes	No	1829	27	3376
								Men	3	0		2.71021	Ensino mÃ©dio completo				1767	12	3303
								Women	2	0		2.70913	UniversitÃ¡rio incompleto				1680	11	3215
								Women	2	0		6.15904	Ensino mÃ©dio completo				368	22	1470
Yes	Yes	No	No	No	No	No	No	Men	2	1	0	2.88863	UniversitÃ¡rio incompleto	0.3	No	Yes	1176	21	2672
No	No	No	No	No	No	No	No	Men	2	0	0	2.71021	UniversitÃ¡rio incompleto	0	No	No	1719	12	3254
								Men	3	0		2.70913	Ensino mÃ©dio incompleto				1652	11	3186
No	No	No	No	No	No	No	No	Women	4	1	0	2.70913	Ensino mÃ©dio incompleto	0	No	No	1399	11	2917
No	No	No	No	No	No	No	No	Women	2	0	0	6.84201	UniversitÃ¡rio incompleto	0	No	No	550	24	1675
								Women	1	0		2.88863	Ensino mÃ©dio completo				2397	18	3979
No	Yes	No	No	No	No	No	No	Men	2	0	0	3.52221	UniversitÃ¡rio incompleto	0.09	Yes	No	779	28	1911
No	No	No	No	No	Yes	No	Yes	Women	1	0	0	6.15904	UniversitÃ¡rio incompleto	0.36	No	Yes	302	22	1396
								Women	3	0		5.1395	Ensino mÃ©dio completo				1836	13	3383
No	No	No	No	No	No	No	No	Men	2	0	0	2.63785	UniversitÃ¡rio incompleto	0	No	No	1558	8	3089
No	No	No	No	No	No	No	No	Women	3	0	0	5.1395	UniversitÃ¡rio incompleto	0	No	No	692	26	1821
Yes	No	No	No	No	No	No	No	Women	2	0	0	3.52221	UniversitÃ¡rio incompleto	0.53	No	Yes	792	28	1924
No	No	No	No	No	Yes	No	Yes	Men	2	0		2.71021	UniversitÃ¡rio incompleto	0	No	Yes	1690	12	3225
Yes	Yes	Yes	No	No	No	No	No	Men	1	0	0	2.88863	UniversitÃ¡rio incompleto	0.32	Yes	Yes	434	23	1550
No	No	No	No	No	No	No	No	Women	2	0	0	8.7961	UniversitÃ¡rio incompleto	0	No	No	604	25	1730
No	No	No	No	No	No	No	No	Men	3	0	0	3.52221	Ensino mÃ©dio completo	0.3	No	No	1165	20	2661
Yes	No	No	No	No	No	No	No	Women	2	1	0	4.42305	UniversitÃ¡rio incompleto	0	No	Yes	987	31	2166
								Women	1	0		3.90372	UniversitÃ¡rio incompleto				1169	27	2665
No	No	No	No	Yes	Yes	No	No	Men	2	1	0	6.15904	UniversitÃ¡rio completo	0.58	No	Yes	1308	9	2822
No	No	No	No	No	No	No	No	Men	3	0		3.52221	UniversitÃ¡rio incompleto	0	No	No	1579	20	3110
No	No	No	No	No	No	No	No	Women	1	0	0	10.2621	UniversitÃ¡rio incompleto	0	Yes	No	72	4	1115
No	No	No	No	No	No	No	No	Men	1	0	0	3.24151	UniversitÃ¡rio incompleto	0.08	No	No	2395	19	3976
No	No	No	No	No	No	No	No	Women	3	0	0	3.90372	UniversitÃ¡rio incompleto	0.71	No	No	1189	27	2688
								Women	2	1		5.1395	UniversitÃ¡rio incompleto				1805	13	3351
								Men	2	0		3.52221	Ensino mÃ©dio completo				2222	20	3799
Yes	Yes	No	No	No	No	No	No	Men	3	0	0	3.90372	Ensino mÃ©dio completo	0.88	No	Yes	1578	6	3109
								Men	2	0		4.42305	UniversitÃ¡rio incompleto				945	30	2100
No	No	No	No	No	No	No	No	Men	1	0	0	3.90372	Ensino mÃ©dio completo	0	No	No	1536	6	3063
No	No	No	No	No	No	No	No	Women	1	0	0	5.1395	UniversitÃ¡rio incompleto	0	No	No	2013	15	3574
No	No	No	No	No	No	No	No	Men	2	1	0	10.2621	UniversitÃ¡rio incompleto	0.03	No	No	151	4	1217
No	Yes	No	No	No	No	No	No	Men	1	0	0	3.24151	Ensino mÃ©dio completo	0.14	No	Yes	86	2	1135
								Men	2	1		2.88863	Ensino mÃ©dio completo				2301	18	3878x
No	No	No	No	No	No	No	No	Women	2	1	0	6.15904	UniversitÃ¡rio incompleto	0.07	No	No	378	22	1481
Yes	No	No	No	Yes	No	No	No	Men	2	0	0	3.52221	Ensino mÃ©dio completo	0.52	No	Yes	831	28	1966
								Men	2	1		3.90372	UniversitÃ¡rio incompleto				1528	6	3055
Yes	No	No	No	No	No	No	No	Women	1	0	0	2.88863	UniversitÃ¡rio incompleto	0.57	No	Yes	1468	18	2991
								Men	3	0		8.7961	UniversitÃ¡rio completo				607	25	1733
								Men	3	0		2.71021	Ensino mÃ©dio completo				1759	12	3295
No	Yes	No	No	Yes	No	No	Yes	Men	1	0	0	2.63785	Ensino mÃ©dio completo	0.68	No	No	913	29	2064
								Men	2	0		3.24151	UniversitÃ¡rio incompleto				35	2	1056
No	No	No	No	No	No	No	No	Men	1	1	0	2.63785	UniversitÃ¡rio incompleto	0.33	No	No	1268	8	2779
								Men	3	2		3.52221	Ensino fundamental completo				810	28	1943
								Men	1	1		2.63785	UniversitÃ¡rio incompleto				1991	29	3552
No	No	No	No	No	Yes	No	Yes	Women	3	0	0	6.15904	Ensino mÃ©dio completo	0.43	No	Yes	370	22	1473
No	No	No	No	No	No	No	No	Men	2	0	0	5.1395	UniversitÃ¡rio incompleto	0.74	No	Yes	1857	13	3406
								Men	2	0		3.90372	UniversitÃ¡rio incompleto				1185	27	2681
No	No	No	No	No	Yes	No	No	Women	2	0	0	10.2621	UniversitÃ¡rio incompleto	0	No	No	110	4	1167
								Men	3	0		3.90372	Ensino mÃ©dio completo				1542	6	3069
								Men	2	0		3.90372	UniversitÃ¡rio incompleto				457	27	1582
No	No	No	No	No	No	No	No	Men	3	0	0	2.71021	Ensino mÃ©dio completo	0.29	No	No	1723	12	3258
								Men	3	1		4.42305	UniversitÃ¡rio incompleto				978	31	2156
								Women	1	0		10.2621	UniversitÃ¡rio incompleto				158	4	1223
								Women	2	2		2.70913	UniversitÃ¡rio completo				1613	11	3145
								Women	1	0		2.88863	UniversitÃ¡rio incompleto				2368	18	3947
No	No	No	No	No	No	No	No	Men	3	0	0	2.88863	UniversitÃ¡rio incompleto	0	No	No	286	21	1380
No	No	No	No	No	No	No	No	Women	1	0	0	10.2621	UniversitÃ¡rio incompleto	0	No	No	107	4	1164
No	No	No	No	No	No	No	No	Men	2	0		2.71021	Ensino mÃ©dio completo	0	No	No	8	3	1007
								Men	2	0		8.7961	Ensino mÃ©dio completo				644	25	1770
No	No	No	No	No	No	No	No	Men	2	0	0	3.52221	UniversitÃ¡rio incompleto	0.38	No	No	2259	20	3836
No	No	No	No	No	No	No	No	Men	2	0	0	2.63785	UniversitÃ¡rio incompleto	0	No	No	1247	8	2758
Yes	Yes	Yes	No	No	Yes	No	Yes	Men	3	0		2.88863	Ensino mÃ©dio completo	0.25	No	Yes	443	23	1562
								Men	3	0		3.90372	UniversitÃ¡rio incompleto				1172	27	2668
								Men	2	0		2.71021	Ensino mÃ©dio completo				1702	12	3237
								Men	3	0		3.90372	UniversitÃ¡rio incompleto				1106	7	2586
								Women	2	0		6.84201	UniversitÃ¡rio incompleto				501	24	1626
No	No	No	No	Yes	No	No	No	Men	3	0	0	10.2621	UniversitÃ¡rio incompleto	0.42	No	No	101	4	1156
No	No	No	No	No	No	No	No	Women	2	2	0	5.1395	UniversitÃ¡rio incompleto	0.25	No	No	1806	13	3352
Yes	No	No	No	Yes	No	No	No	Women	2	2	0	7.69673	UniversitÃ¡rio incompleto	0	No	Yes	1067	5	2545
								Men	1	0		6.15904	UniversitÃ¡rio incompleto				339	22	1438
No	No	No	No	No	No	No	No	Men	1	0		3.90372	UniversitÃ¡rio incompleto	0	No	Yes	1108	7	2588
								Women	3	0		2.70913	Ensino mÃ©dio completo				1666	11	3201
No	No	No	No	No	No	No	No	Men	3	0	0	3.90372	UniversitÃ¡rio incompleto	0.25	No	No	727	27	1857
								Women	2	1		3.52221	UniversitÃ¡rio incompleto				2325	20	3903
No	Yes	No	No	No	Yes	No	No	Men	1	0	0	2.63785	UniversitÃ¡rio incompleto	0.34	Yes	Yes	1252	8	2764
No	No	No	No	No	No	No	No	Women	1	0	0	6.15904	UniversitÃ¡rio incompleto	0.23	No	No	309	22	1403
								Men	1	0		2.88863	UniversitÃ¡rio incompleto				2361	18	3939
								Men	1	0		2.63785	UniversitÃ¡rio incompleto				854	29	1990
No	No	No	No	No	No	No	No	Women	2	0	0	3.90372	UniversitÃ¡rio incompleto	0.49	No	No	298	27	1392
No	No	No	No	No	No	No	No	Men	3	0	0	3.52221	UniversitÃ¡rio incompleto	0	No	No	1094	20	2573
No	No	No	No	No	No	No	No	Women	2	1	0	5.1395	UniversitÃ¡rio incompleto	0.27	No	No	721	26	1851
No	No	No	No	No	No	No	No	Men	3	0	0	3.52221	UniversitÃ¡rio incompleto	0	No	No	1885	20	3435
No	No	No	No	No	Yes	No	No	Women	2	0	0	5.1395	UniversitÃ¡rio incompleto	0.79	No	Yes	2079	15	3644
								Women	2	0		2.63785	Ensino mÃ©dio completo				874	29	2014
								Women	1	0		3.90372	UniversitÃ¡rio incompleto				282	27	1376
								Men	1	0		6.15904	UniversitÃ¡rio incompleto				327	22	1426
								Men	2	0		3.90372	UniversitÃ¡rio completo				1538	6	3065
No	No	No	No	No	No	No	No	Women	1	0	0	6.84201	Ensino mÃ©dio completo	0	No	No	1825	24	3372
								Men	3			2.71021	Ensino mÃ©dio completo				1712	12	3247
No	No	No	No	No	No	No	No	Women	2	0	0	3.90372	UniversitÃ¡rio incompleto	0	Yes	No	1484	6	3007
No	No	No	No	No	No	No	No	Men	1	0	0	2.63785	UniversitÃ¡rio incompleto	0.69	No	No	860	29	1997
No	No	Yes	Yes	No	No	No	Yes	Men	2	0	0	3.90372	UniversitÃ¡rio incompleto	0.61	No	Yes	1444	27	2966
								Women	2	1		2.70913	UniversitÃ¡rio incompleto				1401	11	2919
								Men	2	1		3.90372	UniversitÃ¡rio incompleto				1483	6	3006
No	No	No	No	No	No	No	No	Women	3	0	0	3.52221	Ensino mÃ©dio completo	0.03	No	Yes	2370	20	3949
No	No	No	No	No	No	No	No	Men	2	0	0	2.63785	UniversitÃ¡rio incompleto	0	Yes	No	1493	8	3017
No	No	No	No	No	No	No	No	Women	2	0	0	6.84201	UniversitÃ¡rio incompleto	0	No	No	481	24	1606
								Men	3	1		2.66773	Ensino mÃ©dio completo				2308	17	3885
No	No	No	No	No	No	No	No	Women	2	0	0	6.15904	Ensino mÃ©dio completo	0.74	No	No	358	22	1457
								Men	2	0		10.2621	UniversitÃ¡rio completo				154	4	1220
No	No	No	No	No	No	No	No	Men	2	0	0	7.69673	Ensino mÃ©dio completo	0	Yes	No	1035	5	2513
								Women	2	0		2.88863	UniversitÃ¡rio incompleto				1317	18	2831
No	No	No	No	No	No	No	No	Women	1	1	0	6.15904	UniversitÃ¡rio incompleto	0.54	No	Yes	334	22	1433
No	No	No	No	No	No	No	No	Men	2	0	0	6.15904	UniversitÃ¡rio completo	0	No	No	360	22	1459
No	No	Yes	No	No	No	No	No	Men	3	1		2.88863	Ensino mÃ©dio completo	0.03	No	Yes	288	21	1382
No	No	No	No	No	No	No	No	Men	3	0	0	3.90372	Ensino mÃ©dio completo	0	No	No	1568	6	3099
No	No	No	No	No	No	No	No	Women	2	0	0	5.1395	Ensino mÃ©dio completo	0	No	Yes	2129	15	3699
No	No	No	No	No	No	No	No	Men	2	0	0	2.71021	UniversitÃ¡rio completo	0	No	No	1745	12	3281
No	No	No	No	No	No	No	No	Women	2	0	0	2.63785	Ensino mÃ©dio completo	0	Yes	No	1221	8	2728
No	No	No	No	No	No	No	No	Women	2	0	0	2.63785	Ensino mÃ©dio completo	0	No	No	885	29	2027
								Men	2	0		3.52221	UniversitÃ¡rio incompleto				822	28	1956
								Men	2	0		2.88863	UniversitÃ¡rio incompleto				2377	18	3956
No	No	No	No	Yes	No	No	No	Women	1	1	0	10.2621	UniversitÃ¡rio incompleto	0.03	Yes	No	170	4	1234
Yes	No	No	No	No	No	No	Yes	Men	1	0	0	2.88863	UniversitÃ¡rio incompleto	0.4	Yes	Yes	2410	18	3994
								Men	2	0		2.88863	UniversitÃ¡rio incompleto				2409	18	3993
								Men	1	0		6.15904	UniversitÃ¡rio incompleto				311	22	1405
								Men	3	0		2.66773	Ensino mÃ©dio completo				2268	17	3846
								Men	2	0		3.52221	UniversitÃ¡rio incompleto				745	28	1876
No	No	No	No	No	Yes	No	No	Men	1	0	0	3.90372	UniversitÃ¡rio incompleto	0.46	No	No	1688	27	3223
No	No	No	No	No	No	No	No	Men	3	0	0	2.71021	Ensino mÃ©dio completo	0.46	No	Yes	1746	12	3282
								Women	3	0		4.42305	Ensino mÃ©dio completo				2247	16	3824
								Women	2	0		10.2621	UniversitÃ¡rio completo				93	4	1148
								Men	2	0		2.88863	UniversitÃ¡rio incompleto				451	23	1575
								Men	1	0		2.70913	Ensino mÃ©dio completo				1657	11	3191
No	No	No	No	No	No	No	No	Women	1	0	0	5.1395	UniversitÃ¡rio completo	0	No	No	2024	15	3586
No	No	No	No	No	No	No	No	Women	2	0		5.1395	Ensino mÃ©dio completo	0	No	No	736	26	1866
								Women	1	0		2.88863	UniversitÃ¡rio incompleto				1321	18	2837
								Men	1	1		15.3931	UniversitÃ¡rio incompleto				17	1	1028
No	No	No	No	Yes	No	No	No	Women	1	0	0	10.2621	UniversitÃ¡rio incompleto	0	No	No	169	4	1233
No	No	No	No	No	No	No	No	Men	2	0	0	6.15904	UniversitÃ¡rio incompleto	0.71	No	No	357	22	1456
No	No	No	No	No	No	No	No	Men	2	1	0	3.90372	Ensino mÃ©dio completo	0.68	No	No	1574	6	3105
Yes	No	No	No	No	No	No	No	Men	2	0	0	3.52221	Ensino mÃ©dio completo	0.45	No	Yes	787	28	1919
								Women	2	0		2.71021	Ensino mÃ©dio completo				1739	12	3275
								Men	2	0		2.71021	Ensino mÃ©dio completo				204	3	1283
No	No	No	No	No	No	No	No	Men	1	0	0	2.88863	UniversitÃ¡rio incompleto	0.05	No	No	2384	18	3963
								Women	1	0		2.88863	UniversitÃ¡rio incompleto				2158	18	3728
								Women	2	0		6.15904	UniversitÃ¡rio completo				306	22	1400
								Women	4	0		2.88863	UniversitÃ¡rio incompleto				2369	18	3948
No	No	No	No	No	No	No	No	Women	2	0		3.52221	Ensino mÃ©dio completo	0.43	No	Yes	843	28	1979
								Women	2	2		2.66773	Ensino mÃ©dio incompleto				2296	17	3874
								Men	1	1		3.52221	UniversitÃ¡rio completo				788	28	1920
								Women	1	0		5.1395	UniversitÃ¡rio completo				2152	15	3722
								Men	2	0		2.88863	UniversitÃ¡rio incompleto				456	23	1580
								Men	3	1		2.63785	UniversitÃ¡rio incompleto				872	29	2012
								Men	3	0		2.70913	Ensino mÃ©dio completo				1633	11	3166
								Men	2	0		10.2621	UniversitÃ¡rio completo				103	4	1160
								Men	2	1		2.70913	Ensino mÃ©dio incompleto				1640	11	3173
No	No	No	No	No	No	No	No	Women	2	0	0	6.84201	UniversitÃ¡rio incompleto	0	No	No	507	24	1632
No	No	No	No	No	No	No	No	Women	2	0	0	10.2621	UniversitÃ¡rio incompleto	0	Yes	No	115	4	1171
No	No	Yes	No	No	No	No	Yes	Men	2	0	0	3.90372	UniversitÃ¡rio incompleto	0.8	No	No	1162	27	2658
								Men	2	0		5.1395	Ensino mÃ©dio completo				2037	15	3600
Yes	No	No	No	No	No	No	No	Men	1	0	0	4.42305	Ensino mÃ©dio completo	0	No	Yes	988	31	2167
No	No	No	No	No	No	No	No	Men	2	1		2.70913	Ensino mÃ©dio completo	0.3	No	No	1654	11	3188
								Men	2	0		3.52221	Ensino mÃ©dio completo				808	28	1941
No	No	No	No	No	Yes	No	No	Men	2	0		2.70913	Ensino mÃ©dio completo	0.69	No	No	1612	11	3144
								Women	2	0		5.1395	UniversitÃ¡rio incompleto				677	26	1806
Yes	Yes	No	No	No	No	No	No	Women	2	0	0	3.52221	UniversitÃ¡rio incompleto	0.14	No	Yes	828	28	1962
No	No	No	No	Yes	No	No	Yes	Men	1	0	0	3.90372	UniversitÃ¡rio incompleto	0.99	No	No	1842	27	3389
Yes	No	No	No	No	No	No	No	Women	3	0	0	5.1395	UniversitÃ¡rio incompleto	0.52	No	Yes	1601	13	3133
No	No	No	No	No	No	No	No	Men	3	0	0	2.71021	Ensino mÃ©dio completo	0	Yes	No	191	3	1269
No	No	No	No	No	No	No	No	Men	2	0	0	3.52221	Ensino mÃ©dio incompleto	0.46	No	No	811	28	1944
No	Yes	No	No	No	Yes	No	No	Men	1	0		3.52221	UniversitÃ¡rio incompleto	0.84	No	Yes	1887	20	3437
								Men	1	1		2.70913	UniversitÃ¡rio incompleto				1641	11	3174
								Women	2			5.1395	UniversitÃ¡rio completo				1926	13	3478
								Women	2	1		2.71021	Ensino mÃ©dio completo				1753	12	3289
								Women	2	0		5.1395	Ensino mÃ©dio completo				739	26	1869
								Women	2	0		15.3931	Ensino mÃ©dio completo				54	1	1080
No	No	No	No	No	No	No	Yes	Men	1	0	0	6.15904	UniversitÃ¡rio incompleto	0.57	No	No	353	22	1453
								Men	2	0		3.52221	UniversitÃ¡rio incompleto				2162	20	3733
No	No	No	No	No	No	No	No	Women	2	0	0	3.90372	UniversitÃ¡rio incompleto	0.57	No	No	1188	27	2687
No	No	No	No	No	No	No	No	Women	2	0	0	4.42305	UniversitÃ¡rio incompleto	0.43	No	Yes	953	30	2125
								Women	1	2		2.71021	UniversitÃ¡rio incompleto				196	3	1274
No	No	No	No	No	No	No	No	Women	2	0	0	2.71021	UniversitÃ¡rio incompleto	0.4	Yes	No	26	3	1038
								Men	1	0		3.90372	UniversitÃ¡rio incompleto				253	27	1347
								Men	2	1		5.1395	Ensino mÃ©dio completo				1859	13	3408
No	No	No	No	No	No	No	No	Men	3	0		2.71021	Ensino mÃ©dio incompleto	0	No	No	1696	12	3231
								Women	2	0		4.42305	UniversitÃ¡rio incompleto				2214	16	3791
								Men	2	0		3.90372	UniversitÃ¡rio incompleto				1554	6	3084
								Men	2	1		2.71021	Ensino mÃ©dio incompleto				203	3	1282
No	No	No	No	No	No	No	No	Men	1	0	0	5.1395	UniversitÃ¡rio incompleto	0.36	Yes	Yes	1905	13	3455
No	No	No	No	No	No	No	No	Men	2	0	0	10.2621	Ensino fundamental completo	0.18	No	Yes	94	4	1149
Yes	No	No	No	No	No	No	No	Men	2	0	0	3.90372	UniversitÃ¡rio incompleto	0.65	Yes	Yes	1563	6	3094
No	No	No	No	No	No	No	No	Men	2	0	0	3.24151	UniversitÃ¡rio incompleto	0.1	Yes	No	61	2	1104
								Men	2	0		3.24151	UniversitÃ¡rio incompleto				83	2	1128
								Men	3	1		2.63785	Ensino mÃ©dio completo				845	29	1981
								Men	2	1		3.90372	UniversitÃ¡rio incompleto				284	27	1378
								Men	2	0		3.90372	UniversitÃ¡rio incompleto				463	27	1588
No	No	No	No	No	Yes	No	No	Women	2	0	0	6.15904	UniversitÃ¡rio incompleto	0.39	No	No	365	22	1465
Yes	Yes	No	No	No	Yes	No	Yes	Women	2	0	0	6.15904	UniversitÃ¡rio incompleto	0	No	Yes	385	22	1488
No	No	No	No	No	No	No	No	Women	3	0	0	8.7961	UniversitÃ¡rio completo	0	No	No	645	25	1771
								Men	1	1		2.70913	UniversitÃ¡rio incompleto				1661	11	3196
								Men	3	0		2.66773	Ensino mÃ©dio completo				2333	17	3911
								Women	2	0		2.63785	.				1072	8	255
No	No	No	No	No	No	No	No	Women	1	0	0	2.76953	UniversitÃ¡rio completo	0.23	No	No	1981	14	3541
No	No	No	No	No	No	No	No	Men	2	0	0	6.84201	UniversitÃ¡rio incompleto	0.28	No	Yes	491	24	1616
No	No	No	No	No	No	No	No	Women	2	0	0	2.63785	UniversitÃ¡rio completo	0.04	No	No	1267	8	2778
								Men	2	0		7.69673	Ensino mÃ©dio incompleto				1025	5	2504
								Women	1	0		2.88863	UniversitÃ¡rio incompleto				2366	18	3944
No	No	No	No	No	No	No	No	Men	2	0	0	3.24151	UniversitÃ¡rio incompleto	0.43	Yes	No	30	2	1051
No	No	No	No	No	No	No	No	Women	2	0	0	5.1395	PÃ³s-graduaÃ§Ã£o	0	Yes	No	722	26	1852
								Men	2	0		2.71021	Ensino mÃ©dio completo				217	3	1296
No	No	No	No	No	No	No	Yes	Women	2	0	0	5.1395	UniversitÃ¡rio incompleto	0.82	No	No	741	26	1872
								Men	3	1		2.71021	Ensino mÃ©dio incompleto				45	3	1069
Yes	No	No	No	No	No	No	No	Men	1	0	0	7.69673	UniversitÃ¡rio incompleto	0.69	Yes	Yes	1048	5	2526
								Women	2	1		2.88863	UniversitÃ¡rio incompleto				2156	18	3726
No	No	No	No	No	No	No	No	Men	1	0	0	2.76953	UniversitÃ¡rio incompleto	0	No	No	1935	14	3490
No	No	No	No	No	No	No	No	Men	2	0	0	3.90372	Ensino mÃ©dio completo	0.27	No	Yes	1533	6	3060
No	No	No	No	No	Yes	No	Yes	Men	2	0	0	2.66773	.	0	No	No	2055	17	3620
								Men	2	0		2.71021	Ensino mÃ©dio completo				202	3	1281
Yes	No	No	No	Yes	No	No	No	Men	3	1	0	2.63785	Ensino mÃ©dio incompleto	0	No	Yes	1261	8	2772
Yes	No	No	No	No	Yes	No	Yes	Men	4	1	0	10.2621	UniversitÃ¡rio completo	0	No	Yes	148	4	1214
No	No	No	No	No	No	No	No	Women	2	0	0	3.90372	UniversitÃ¡rio incompleto	0.21	No	No	595	27	1721
No	No	No	No	No	No	No	No	Men	3	2	0	3.52221	Ensino mÃ©dio completo	0	No	No	1931	20	3484
								Men	2	0		3.52221	UniversitÃ¡rio incompleto				1638	20	3171
								Women	1	0		10.2621	UniversitÃ¡rio incompleto				67	4	1110
No	No	No	No	No	No	No	No	Women	2	0	0	7.69673	Ensino mÃ©dio completo	0.41	No	No	1032	5	2510
								Men	2	0		5.1395	Ensino mÃ©dio completo				2137	15	3707
No	No	No	No	No	No	No	No	Men	1			2.63785	UniversitÃ¡rio completo	0	No	No	19	8	1031
								Women	2	1		6.15904	Ensino mÃ©dio completo				314	22	1411
No	No	No	No	No	Yes	No	Yes	Women	2	0	0	5.1395	UniversitÃ¡rio completo	0.71	No	No	1809	13	3355
								Men	2	0		2.63785	UniversitÃ¡rio incompleto				1085	8	2564
								Men	1	0		3.90372	UniversitÃ¡rio incompleto				1173	27	2669
								Men	3	0		2.66773	Ensino mÃ©dio completo				2284	17	3862
No	No	No	No	No	No	No	No	Men	2	0	0	10.2621	UniversitÃ¡rio incompleto	0	No	No	168	4	1232
No	No	No	No	No	No	No	No	Women	2	1	0	6.15904	UniversitÃ¡rio incompleto	0.6	No	Yes	344	22	1443
No	No	No	No	No	No	No	No	Men	2	0	0	3.90372	UniversitÃ¡rio incompleto	0	No	No	472	27	1597
								Men	3	0		4.42305	Ensino mÃ©dio incompleto				925	30	2077
No	No	No	No	No	No	No	No	Men	2	0	0	3.90372	UniversitÃ¡rio incompleto	0	Yes	No	1822	27	3368
No	No	No	No	No	No	No	No	Women	2	0		8.7961	UniversitÃ¡rio completo	0	Yes	No	654	25	1780
								Men	1	0		5.1395	UniversitÃ¡rio incompleto				2118	15	3687
Yes	No	No	No	No	Yes	No	No	Women	2	1	0	7.69673	UniversitÃ¡rio incompleto	0.9	No	Yes	1049	5	2527
								Women	1	0		2.88863	UniversitÃ¡rio incompleto				1316	18	2830
								Men	1	0		5.1395	UniversitÃ¡rio completo				1922	13	3474
								Women	2	0		2.88863	UniversitÃ¡rio incompleto				2390	18	3971
								Men	1	0		3.90372	UniversitÃ¡rio incompleto				299	27	1393
								Men	2	0		3.52221	UniversitÃ¡rio incompleto				807	28	1940
No	No	No	No	No	No	No	No	Women	2	1	0	4.42305	Ensino mÃ©dio completo	0	No	No	2200	16	3776
No	No	No	No	No	No	No	No	Men	2	0	0	10.2621	UniversitÃ¡rio incompleto	0.3	No	Yes	108	4	1165
								Men	3	1		8.7961	Ensino mÃ©dio completo				597	25	1723
								Men	1	0		2.71021	UniversitÃ¡rio incompleto				1736	12	3272x
Yes	No	No	No	No	No	No	No	Women	2	1		7.69673	UniversitÃ¡rio incompleto	0.31	No	Yes	1031	5	2509
No	No	No	No	No	No	No	No	Men	2	0	0	4.42305	UniversitÃ¡rio completo	0.47	No	Yes	958	30	2130
No	No	No	No	No	No	No	Yes	Women	2	0	0	10.2621	UniversitÃ¡rio incompleto	0.67	No	No	165	4	1229
No	No	No	No	No	No	No	No	Men	2	0	0	2.88863	UniversitÃ¡rio completo	0	No	No	2163	18	3735
No	No	No	No	No	No	No	No	Men	1	0	0	10.2621	.	0.6	No	No	70	4	1113
								Men	1	0		5.1395	Ensino mÃ©dio completo				1840	13	3387
No	No	No	No	No	No	No	No	Men	2	0	0	2.71021	Ensino mÃ©dio completo	0	No	No	1382	12	2899
								Women	1	0		4.42305	UniversitÃ¡rio incompleto				941	31	2094
No	Yes	No	No	No	Yes	No	Yes	Men	1	0	0	3.52221	UniversitÃ¡rio incompleto	0.73	No	Yes	827	28	1961
								Men	2	0		4.42305	Ensino mÃ©dio completo				993	31	2174
								Men	2	1		4.42305	Ensino mÃ©dio completo				981	30	2160
No	No	No	No	No	No	No	Yes	Men	2	1	0	5.1395	UniversitÃ¡rio completo	0.88	No	No	1848	13	3397
								Men	2	0		2.66773	Ensino mÃ©dio completo				2060	17	3625
No	No	No	No	No	Yes	No	No	Men	2	0	0	10.2621	UniversitÃ¡rio incompleto	0.48	No	No	63	4	1106
								Women	2	0		2.76953	Ensino mÃ©dio completo				1971	14	3529
								Women	2	0		2.71021	UniversitÃ¡rio completo				1752	12	3288
								Women	2	0		2.71021	Ensino mÃ©dio completo				1708	12	3243
Yes	No	No	No	No	No	No	No	Men	3	0	0	2.76953	UniversitÃ¡rio incompleto	0	No	Yes	1962	14	3519
No	No	No	No	No	No	No	No	Men	2	0	0	5.1395	UniversitÃ¡rio completo	0.46	No	No	1588	13	3120
No	No	No	No	No	No	No	No	Men	2	0	0	2.76953	UniversitÃ¡rio incompleto	0	No	No	1979	14	3539
No	No	No	No	No	No	No	No	Men	2	0		5.1395	UniversitÃ¡rio incompleto	0.53	No	No	2077	15	3642
								Women	3	0		3.52221	Ensino mÃ©dio completo				784	28	1916
								Men	3	0		10.2621	UniversitÃ¡rio incompleto				102	4	1158
No	No	No	No	No	No	No	Yes	Men	2	0	0	5.1395	UniversitÃ¡rio incompleto	0.57	Yes	Yes	2100	15	3667
Yes	No	No	No	No	No	No	No	Women	2	0	0	2.88863	UniversitÃ¡rio incompleto	0	No	Yes	2346	18	3924
No	No	No	No	No	No	No	No	Women	2	0	0	2.88863	UniversitÃ¡rio incompleto	0	No	No	2386	18	3966
No	No	No	No	No	No	No	No	Women	1	1	0	5.1395	UniversitÃ¡rio incompleto	0	No	No	2080	15	3645
No	No	Yes	No	No	No	No	No	Women	2	0	0	3.24151	UniversitÃ¡rio completo	0.26	No	No	53	2	1079
								Men	3	0		3.90372	UniversitÃ¡rio incompleto				1577	6	3108
								Women	2	1		5.1395	UniversitÃ¡rio incompleto				2133	15	3703
								Women	3	0		3.52221	Ensino mÃ©dio completo				783	28	1915
No	No	No	No	No	No	No	No	Men	2	1	0	3.90372	UniversitÃ¡rio incompleto	0	No	Yes	1121	7	2607
								Men	3	0		2.66773	Ensino mÃ©dio completo				2313	17	3891
No	Yes	No	No	No	No	No	No	Women	3	0	0	5.1395	Ensino mÃ©dio completo	1.24	No	Yes	1589	13	3121
No	No	No	No	No	Yes	No	No	Men	2	0	0	4.42305	UniversitÃ¡rio incompleto	0	No	Yes	1016	31	2211
No	No	No	No	No	No	No	No	Women	1	0	0	6.15904	UniversitÃ¡rio incompleto	0	No	No	301	22	1395
No	No	No	No	Yes	No	No	Yes	Men	2	1	0	3.52221	UniversitÃ¡rio completo	0.48	No	No	1145	20	2640
No	No	No	No	No	No	No	No	Women	2	1	0	5.1395	UniversitÃ¡rio incompleto	0.55	No	No	1877	13	3426
								Women	3	1		8.7961	UniversitÃ¡rio incompleto				636	25	1762
								Women	1	0		4.42305	UniversitÃ¡rio incompleto				1008	31	2198
No	No	No	No	No	No	No	No	Men	1	0	0	6.84201	UniversitÃ¡rio incompleto	0.06	No	No	1820	24	3365
								Women	2	1		5.1395	UniversitÃ¡rio incompleto				704	26	1834
								Men	1	0		3.52221	Ensino mÃ©dio completo				802	28	1934
								Women	3	0		2.71021	Ensino mÃ©dio completo				42	3	1066
No	No	No	No	No	No	No	No	Women	2	1	0	5.1395	UniversitÃ¡rio incompleto	0	No	No	2081	15	3646
								Men	2	0		2.88863	UniversitÃ¡rio incompleto				437	23	1554
No	No	No	No	No	No	No	No	Women	2	1		6.84201	UniversitÃ¡rio completo	0	No	No	510	24	1635
No	No	No	No	No	No	No	No	Men	2	1	0	4.42305	Ensino mÃ©dio completo	0	No	No	973	31	2149
								Men	2	0		2.63785	UniversitÃ¡rio incompleto				1115	8	2595
								Women	2	0		5.1395	UniversitÃ¡rio incompleto				686	26	1815
Yes	No	Yes	Yes	Yes	Yes	Yes	Yes	Men	1	0	0	2.63785	UniversitÃ¡rio incompleto	0.58	Yes	Yes	1524	8	3051
								Men	1	0		2.63785	PÃ³s-graduaÃ§Ã£o				1274	8	2785
No	No	No	No	No	No	No	No	Men	1	0	0	10.2621	UniversitÃ¡rio incompleto	0.13	No	No	153	4	1219
No	No	No	No	No	Yes	No	No	Women	2	0	0	3.24151	UniversitÃ¡rio incompleto	0.14	No	No	36	2	1057
								Women	2	0		3.52221	Ensino mÃ©dio completo				789	28	1921
No	No	No	No	No	No	No	No	Women	1	0	0	10.2621	UniversitÃ¡rio incompleto	0.71	No	No	111	4	1168
No	Yes	Yes	No	No	No	No	Yes	Men	1	0	0	2.88863	UniversitÃ¡rio incompleto	0	No	No	2360	18	3938
								Men	2	0		4.42305	Ensino mÃ©dio completo				980	31	2159
								Women	2	0		5.1395	UniversitÃ¡rio incompleto				2075	15	3640
No	No	No	No	No	No	No	No	Men	2	0	0	5.1395	UniversitÃ¡rio incompleto	0	Yes	No	734	26	1864
No	No	No	No	No	No	No	No	Men	2	0	0	3.90372	UniversitÃ¡rio incompleto	0.4	No	No	2353	27	3931
No	No	No	No	No	No	No	No	Women	2	1	0	6.84201	UniversitÃ¡rio incompleto	0	No	No	566	24	1691
								Men	2	0		3.24151	UniversitÃ¡rio incompleto				2422	2	atffg1131
No	No	No	No	Yes	No	No	No	Women	2	0	0	6.84201	UniversitÃ¡rio incompleto	0	No	No	524	24	1649
								Women	4	0		2.63785	Ensino mÃ©dio completo				895	29	2038
No	No	No	No	No	No	No	No	Women	1	0	0	5.1395	UniversitÃ¡rio incompleto	0	No	No	2104	15	3671
								Men	3	0		3.90372	UniversitÃ¡rio incompleto				596	27	1722
								Men	3	0		6.15904	Ensino mÃ©dio completo				1438	10	2960
								Men	3	0		2.66773	UniversitÃ¡rio incompleto				2283	17	3861
								Women	1	1		3.90372	UniversitÃ¡rio incompleto				1517	6	3044
No	No	No	No	No	No	No	No	Men	2	0	0	6.15904	Ensino mÃ©dio completo	0.81	No	No	351	22	1451
Yes	Yes	No	No	No	No	No	Yes	Women	2	1	0	3.52221	UniversitÃ¡rio completo	0.65	No	Yes	225	20	1314
No	Yes	No	No	No	No	No	No	Men	2	0		6.15904	UniversitÃ¡rio incompleto	0	No	Yes	1436	10	2958
No	No	No	No	No	No	No	No	Men	1	1	0	3.90372	UniversitÃ¡rio incompleto	0.17	No	No	1869	27	3418
No	No	No	No	No	No	No	No	Women	2	0	0	10.2621	UniversitÃ¡rio incompleto	0	No	Yes	62	4	1105
No	No	No	No	No	No	No	No	Women	1	0	0	10.2621	UniversitÃ¡rio incompleto	0	No	Yes	71	4	1114
								Men	1	0		3.90372	UniversitÃ¡rio incompleto				416	27	1529
No	No	No	No	No	No	No	No	Women	2	0	0	6.84201	UniversitÃ¡rio incompleto	0.12	No	No	549	24	1674
No	No	No	No	No	No	No	No	Men	1	0	0	3.90372	UniversitÃ¡rio completo	0.2	No	Yes	1125	7	2612
								Women	2	0		3.52221	UniversitÃ¡rio completo				799	28	1931
No	No	Yes	No	No	No	No	Yes	Men	1	0		2.76953	UniversitÃ¡rio completo	0.16	No	Yes	2048	14	3611
No	No	No	No	No	No	No	No	Men	3	0		2.66773	Ensino fundamental completo	0	No	No	2322	17	3900
No	No	No	No	No	No	No	No	Women	2	0	0	5.1395	UniversitÃ¡rio incompleto	0.14	No	No	690	26	1819
								Men	1	0		3.90372	UniversitÃ¡rio completo				1587	6	3119
No	No	No	No	No	No	No	No	Men	2	0	0	2.71021	UniversitÃ¡rio completo	0.06	No	No	1391	12	2908
								Women	2	1		6.15904	UniversitÃ¡rio incompleto				313	22	1410
								Men	2	0		3.90372	PÃ³s-graduaÃ§Ã£o				1550	6	3079
No	No	No	No	No	No	No	No	Men	2	1	0	3.90372	UniversitÃ¡rio completo	0.11	No	Yes	1058	7	2536
No	No	No	No	No	Yes	No	No	Women	2	0	0	3.52221	UniversitÃ¡rio completo	0.17	No	Yes	1166	20	2662
								Women	1	1		2.88863	UniversitÃ¡rio incompleto				1474	18	2997
								Women	1	3		6.15904	UniversitÃ¡rio completo				1437	10	2959
								Men	2	2		2.88863	UniversitÃ¡rio incompleto				279	21	1373
No	No	No	No	No	No	No	No	Men	2	0	0	3.90372	UniversitÃ¡rio incompleto	0.37	No	No	1548	6	3077
Yes	Yes	No	No	No	No	No	No	Women	3	0	0	4.42305	UniversitÃ¡rio completo	0	No	Yes	955	31	2127
No	No	No	No	No	No	No	No	Women	2	0	0	3.90372	UniversitÃ¡rio completo	0.41	No	No	1913	27	3463
No	No	No	No	No	No	No	No	Men	2	0	0	2.88863	UniversitÃ¡rio incompleto	0	Yes	No	2375	18	3954
No	No	No	No	No	No	No	No	Men	2	0	0	3.90372	UniversitÃ¡rio completo	0.21	No	No	1555	7	3086
								Men	3	0		3.52221	UniversitÃ¡rio incompleto				750	28	1881
No	No	No	No	No	No	No	Yes	Women	2	0	0	3.90372	UniversitÃ¡rio incompleto	0.74	No	No	610	27	1736
Yes	Yes	Yes	No	No	Yes	No	Yes	Women	2	0	0	6.15904	Ensino mÃ©dio completo	0.52	No	Yes	395	22	1498
								Men	3	0		6.84201	UniversitÃ¡rio incompleto				512	24	1637
								Men	1	1		3.52221	Ensino mÃ©dio completo				776	28	1908
								Women	1	0		6.84201	Ensino mÃ©dio completo				492	24	1617
No	No	No	No	No	No	No	No	Women	1	0	0	5.1395	UniversitÃ¡rio completo	0	No	No	2073	15	3638
Yes	No	No	No	No	No	No	No	Women	1	0	0	6.15904	UniversitÃ¡rio incompleto	0.61	No	Yes	356	22	1455
No	No	No	No	No	No	No	No	Women	3	1		2.88863	UniversitÃ¡rio incompleto	0.2	No	No	2379	18	3958
No	No	Yes	No	No	No	No	No	Men	2	1	0	3.90372	UniversitÃ¡rio incompleto	0.63	No	No	1462	27	2985
No	No	No	No	No	No	No	No	Men	1	0		5.1395	UniversitÃ¡rio completo	0.67	No	No	1896	13	3446
Yes	No	No	No	No	No	No	No	Men	2	0	0	2.70913	UniversitÃ¡rio completo	0.49	No	Yes	1144	11	2639
No	No	No	No	No	No	No	No	Men	3	0	0	2.66773	.	0	No	No	2299	17	3877
No	No	No	No	No	No	No	No	Men	2	0	0	10.2621	UniversitÃ¡rio completo	0	Yes	No	91	4	1146
								Women	1	0		6.15904	UniversitÃ¡rio incompleto				331	22	1430
No	No	No	No	No	No	No	No	Women	3		0	5.1395	UniversitÃ¡rio incompleto	0.55	No	No	337	26	1436
No	No	No	No	No	No	No	No	Men	2	0	0	8.7961	Ensino mÃ©dio completo	0.13	No	Yes	617	25	1743
								Men	1	1		2.66773	UniversitÃ¡rio completo				1303	17	2817
No	Yes	No	No	No	No	No	No	Men	2	0	0	3.24151	UniversitÃ¡rio completo	0.52	No	No	31	2	1052
No	No	No	No	No	No	No	No	Men	2	0	0	6.15904	UniversitÃ¡rio incompleto	0.43	No	Yes	390	22	1493
No	No	No	No	No	No	No	No	Men	2	1	0	3.90372	UniversitÃ¡rio incompleto	0.47	No	Yes	1560	6	3091
								Women	2	0		2.88863	UniversitÃ¡rio incompleto				2165	18	3737
								Women	2	0		7.69673	.				1029	5	2507
No	No	No	No	Yes	No	No	No	Men	3	0	0	2.66773	Ensino mÃ©dio completo	0.09	No	Yes	2335	17	3913
No	No	No	No	No	No	No	No	Men	3	0	0	2.63785	.	0.39	No	No	1065	8	2543
No	No	No	No	No	No	No	No	Men	2	0	0	5.1395	UniversitÃ¡rio incompleto	0.69	No	No	726	26	1856
No	No	No	No	No	No	No	No	Women	1	0	0	3.90372	UniversitÃ¡rio incompleto	0.46	No	No	440	27	1557
No	No	No	No	No	No	No	No	Women	2	1	0	5.1395	UniversitÃ¡rio completo	0.59	No	No	732	26	1862
								Men	2	0		2.88863	Ensino mÃ©dio completo				1683	21	3218
								Women	3	0		5.1395	UniversitÃ¡rio completo				2040	15	3603
								Women	2	0		2.70913	UniversitÃ¡rio incompleto				1431	11	2949
								Women	2	0		2.66773	UniversitÃ¡rio incompleto				2288	17	3866
Yes	Yes	Yes	No	No	No	No	Yes	Women	1	0	0	2.63785	UniversitÃ¡rio incompleto	0.92	No	Yes	865	29	2002
								Men	2	0		7.69673	Ensino mÃ©dio completo				1050	5	2528
No	No	No	No	No	No	No	No	Men	2	0	0	6.84201	UniversitÃ¡rio incompleto	0.12	No	No	508	24	1633
No	No	No	No	No	No	No	No	Women	2	0	0	6.84201	UniversitÃ¡rio completo	0	Yes	No	488	24	1613
No	No	No	No	No	No	No	No	Women	1	1	0	5.1395	UniversitÃ¡rio completo	0.05	No	No	684	26	1813
								Women	2	0		2.71021	UniversitÃ¡rio completo				1720	12	3255
								Men	2	0		2.70913	UniversitÃ¡rio completo				1120	11	2606
								Men	1	0		10.2621	UniversitÃ¡rio incompleto				95	4	1150
Yes	Yes	No	No	No	No	No	No	Men	2	0	0	5.1395	UniversitÃ¡rio completo	0.73	No	Yes	1797	13	3343
								Men	3	0		6.15904	UniversitÃ¡rio incompleto				1331	9	2847
Yes	No	No	No	No	No	No	No	Men	1	0	0	5.1395	UniversitÃ¡rio completo	0.16	No	Yes	1795	13	3341
								Women	1	1		2.70913	UniversitÃ¡rio incompleto				1071	11	2549
No	No	No	No	No	No	No	No	Women	2	0	0	2.63785	Ensino mÃ©dio completo	0.46	Yes	No	855	29	1991
								Men	3	0		3.52221	UniversitÃ¡rio incompleto				1505	20	3030
No	No	No	No	No	No	No	No	Men	3	1	0	3.24151	Ensino mÃ©dio completo	0.27	Yes	No	88	2	1139
								Men	2	0		4.42305	Ensino mÃ©dio completo				1015	31	2209
								Men	2	0		3.90372	UniversitÃ¡rio completo				1540	7	3067
No	No	No	No	No	No	No	No	Men	1	1	0	5.1395	UniversitÃ¡rio incompleto	0.44	No	No	1861	13	3410
No	No	Yes	No	No	No	No	No	Women	2	0	0	6.15904	UniversitÃ¡rio completo	0.1	Yes	No	305	22	1399
								Women	1	1		2.88863	UniversitÃ¡rio incompleto				2157	18	3727
No	Yes	No	No	Yes	No	No	No	Women	2	1	0	2.66773	UniversitÃ¡rio incompleto	0.09	No	No	2319	17	3897
No	No	No	No	Yes	Yes	No	Yes	Men	3	0		4.42305	UniversitÃ¡rio incompleto	0.49	No	No	2255	16	3832
No	No	No	No	Yes	No	No	No	Men	2	0		3.90372	UniversitÃ¡rio completo	0	Yes	No	574	27	1700
No	No	No	No	No	No	No	No	Women	1	0	0	3.24151	PÃ³s-graduaÃ§Ã£o	0	Yes	No	1590	19	3122
No	No	No	No	No	No	No	No	Men	1	1	0	15.3931	UniversitÃ¡rio completo	0.11	No	No	16	1	1025
No	No	No	No	No	Yes	No	Yes	Women	1	0	0	5.1395	UniversitÃ¡rio completo	0	No	No	1881	13	3430
No	No	No	No	No	No	No	No	Men	1	0	0	5.1395	UniversitÃ¡rio completo	0.42	Yes	No	2082	15	3647
								Men	2	0		2.63785	UniversitÃ¡rio completo				900	29	2046
								Men	2	0		2.71021	Ensino mÃ©dio completo				3	3	1002
Yes	No	No	No	No	No	No	No	Women	1	0	0	2.88863	UniversitÃ¡rio completo	0	No	Yes	291	21	1385
No	No	No	No	No	Yes	No	Yes	Women	1	0	0	6.15904	UniversitÃ¡rio incompleto	0.79	No	No	333	22	1432
No	No	No	No	No	No	No	No	Women	2	0	0	3.90372	UniversitÃ¡rio completo	0.77	No	No	1244	27	2755
Yes	Yes	No	No	No	No	No	No	Men	1	0	1	15.3931	UniversitÃ¡rio completo	0	No	Yes	29	1	1049
No	No	No	No	No	No	No	No	Women	1	0		2.76953	UniversitÃ¡rio completo	0	No	No	1943	14	3499
								Men	2	0		3.90372	UniversitÃ¡rio incompleto				612	27	1738
Yes	No	No	No	No	No	No	No	Men	1	1	0	2.88863	UniversitÃ¡rio incompleto	0.83	No	Yes	408	23	1520
No	No	No	No	No	No	No	No	Women	1	1	0	2.63785	UniversitÃ¡rio incompleto	0.2	Yes	No	905	29	2052
								Men	1	0		2.63785	UniversitÃ¡rio incompleto				888	29	2030
								Women	2	0		6.84201	UniversitÃ¡rio incompleto				485	24	1610
No	No	Yes	No	No	No	No	No	Women	2	1	0	6.84201	UniversitÃ¡rio incompleto	0.08	No	No	537	24	1662
								Men	2	0		2.88863	Ensino mÃ©dio completo				1330	18	2846
No	No	No	No	No	No	No	No	Men	2	0	0	2.88863	Ensino mÃ©dio completo	0	Yes	No	2221	21	3798
Yes	No	No	No	No	No	No	No	Men	2	0	0	3.90372	Ensino mÃ©dio completo	0	No	Yes	1510	6	3035
No	No	No	No	No	No	No	No	Women	2	0	0	5.1395	UniversitÃ¡rio incompleto	0	Yes	No	707	26	1837
								Women	2	0		8.7961	UniversitÃ¡rio incompleto				646	25	1772
								Women	1	2		2.63785	UniversitÃ¡rio completo				1212	8	2718
								Women	3	2		2.70913	Ensino mÃ©dio completo				1622	11	3154
No	No	No	No	No	No	No	No	Women	1	0	0	3.90372	UniversitÃ¡rio incompleto	0.36	No	No	1054	7	2532
								Men	1	0		2.63785	UniversitÃ¡rio completo				1206	8	2711
No	No	No	No	No	No	No	No	Men	2	0	0	2.71021	UniversitÃ¡rio incompleto	0.23	No	No	1731	12	3266
								Women	1	1		7.69673	UniversitÃ¡rio completo				1100	5	2579
								Men	1	1		15.3931	UniversitÃ¡rio completo				28	1	1048
No	No	No	No	No	No	No	No	Men	2	0	0	5.1395	UniversitÃ¡rio completo	0.12	No	No	1812	13	3358
								Men	2	0		2.71021	UniversitÃ¡rio completo				1715	12	3250
								Women	2	0		2.71021	UniversitÃ¡rio incompleto				1385	12	2902
No	No	No	No	No	No	No	No	Men	3	0	0	3.52221	Ensino mÃ©dio completo	0.53	No	No	759	28	1890
								Women	3	0		2.63785	UniversitÃ¡rio incompleto				1039	8	2517
No	No	No	No	No	No	No	No	Women	2	0	0	3.90372	UniversitÃ¡rio incompleto	0	No	No	1485	6	3008
								Women	2	1		4.42305	UniversitÃ¡rio incompleto				927	30	2079
								Men	2	3		3.24151	UniversitÃ¡rio completo				85	2	1134
No	No	No	No	No	No	No	Yes	Men	2	0	0	3.90372	UniversitÃ¡rio incompleto	0.78	No	No	232	27	1324
No	No	No	No	No	No	No	No	Women	2	0	0	5.1395	UniversitÃ¡rio completo	0.09	No	No	742	26	1873
								Men	2	0		5.1395	UniversitÃ¡rio incompleto				2115	15	3683
No	No	No	No	No	No	No	No	Men	1	0	0	3.52221	UniversitÃ¡rio completo	0.52	No	No	816	28	1949
No	No	No	No	No	No	No	No	Men	2	0	0	5.1395	UniversitÃ¡rio completo	0.16	No	No	1598	13	3130
No	No	No	No	No	No	No	No	Women	2	0	0	5.1395	UniversitÃ¡rio completo	0	Yes	No	737	26	1867
								Men	2	1		4.42305	UniversitÃ¡rio incompleto				974	30	2150
								Men	2	0		3.52221	PÃ³s-graduaÃ§Ã£o				1149	20	2644
No	No	No	No	No	No	No	No	Men	4	0		7.69673	UniversitÃ¡rio completo	0.72	No	Yes	118	5	1175
								Women	2	0		5.1395	UniversitÃ¡rio incompleto				703	26	1833
No	No	No	No	No	No	No	No	Women	1	0	0	3.90372	UniversitÃ¡rio incompleto	0.7	Yes	No	729	27	1859
No	No	No	No	No	No	No	No	Men	3	0	0	2.70913	UniversitÃ¡rio incompleto	0	No	No	1669	11	3204
No	No	No	No	No	No	No	Yes	Men	1	0	0	2.63785	UniversitÃ¡rio completo	0	No	Yes	1239	8	2750
No	No	No	No	No	No	No	No	Women	2	1	0	6.15904	UniversitÃ¡rio incompleto	0	No	No	1200	9	2701
No	No	No	No	No	No	No	No	Women	4	0	0	3.90372	Ensino mÃ©dio completo	0.26	No	No	1576	6	3107
No	No	No	No	No	No	No	No	Men	1	0	0	3.90372	UniversitÃ¡rio completo	0.03	No	Yes	1134	7	2629
								Men	1	0		2.63785	Ensino mÃ©dio completo				1088	8	2567
No	No	No	No	No	No	No	No	Men	3	0		3.90372	UniversitÃ¡rio completo	0	No	No	1053	7	2531
								Women	1	0		2.88863	UniversitÃ¡rio completo				2155	18	3725
								Men	2	1		2.70913	Ensino mÃ©dio completo				1636	11	3169
								Women	2	0		5.1395	Ensino mÃ©dio completo				1914	13	3464
								Men	2	0		2.71021	Ensino mÃ©dio completo				6	3	1005
No	No	No	No	No	No	No	No	Men	2	0	0	3.24151	UniversitÃ¡rio completo	0.74	No	No	177	2	1253
No	Yes	No	No	No	No	No	No	Men	2	0	0	5.1395	UniversitÃ¡rio incompleto	0.24	No	No	1919	13	3471
								Men	3	0		2.71021	.				1714	12	3249
No	Yes	Yes	No	No	Yes	No	No	Men	1	0	0	4.42305	Ensino mÃ©dio completo	0.73	No	Yes	997	31	2178
No	No	No	No	No	No	No	No	Men	2	0	0	5.1395	UniversitÃ¡rio incompleto	0.07	No	No	381	26	1484
No	No	No	No	No	No	No	Yes	Men	1	0	0	2.88863	UniversitÃ¡rio completo	0.63	No	No	464	23	1589
								Men	1	0		6.84201	UniversitÃ¡rio completo				499	24	1624
								Women	2	0		2.88863	UniversitÃ¡rio completo				423	23	1539
No	No	No	No	Yes	No	No	No	Men	2	0	0	2.66773	UniversitÃ¡rio incompleto	0	No	No	2278	17	3856
No	No	No	No	No	No	No	No	Women	2	0		2.88863	UniversitÃ¡rio incompleto	0.08	No	No	2345	18	3923
No	No	No	No	No	No	No	No	Women	2	0	0	3.90372	UniversitÃ¡rio completo	0	No	No	1561	6	3092
No	No	No	No	No	No	No	No	Men	1	0	0	2.76953	UniversitÃ¡rio completo	0.35	Yes	No	1982	14	3542
								Men	2	0		3.52221	Ensino mÃ©dio completo				1908	20	3458
No	No	No	No	No	No	No	No	Men	1	0		5.1395	UniversitÃ¡rio completo	0	Yes	No	2138	15	3708
								Men	2	0		3.90372	Ensino mÃ©dio completo				1495	6	3019
No	No	No	No	No	No	No	No	Men	1	1	0	6.15904	UniversitÃ¡rio completo	0.12	No	Yes	1428	10	2946
No	No	No	No	No	No	No	No	Men	2	1	0	7.69673	UniversitÃ¡rio incompleto	0.12	No	No	1077	5	2554
No	No	No	No	No	No	No	Yes	Men	1	0	0	10.2621	UniversitÃ¡rio incompleto	0.72	No	No	92	4	1147
No	No	Yes	No	No	No	No	Yes	Men	1	0	0	2.63785	UniversitÃ¡rio completo	0.73	No	No	1213	8	2719
No	No	No	No	No	No	No	No	Men	2	0	0	2.71021	UniversitÃ¡rio completo	0	No	No	1686	12	3221
No	No	No	No	No	No	No	No	Men	1	0	0	2.76953	UniversitÃ¡rio completo	0.35	No	No	1970	14	3528
No	No	No	No	No	No	No	No	Men	2	0	0	2.88863	UniversitÃ¡rio incompleto	0.62	No	Yes	471	23	1596
Yes	No	No	No	No	No	No	No	Men	2	1	0	2.76953	UniversitÃ¡rio incompleto	0	Yes	Yes	1969	14	3527
No	No	No	No	No	No	No	No	Women	2	0	0	3.90372	UniversitÃ¡rio completo	0.36	No	No	1131	7	2625
								Men	1	0		2.76953	Ensino mÃ©dio completo				2031	14	3594
No	No	No	No	No	No	No	No	Men	1	1	0	3.90372	UniversitÃ¡rio incompleto	0.26	No	No	259	27	1353
No	No	No	No	No	No	No	No	Women	1	1	0	2.76953	UniversitÃ¡rio incompleto	0	Yes	No	2008	14	3569
No	No	No	No	No	No	No	No	Men	1	0	0	2.76953	UniversitÃ¡rio completo	0	No	No	1958	14	3515
No	No	No	No	No	No	No	No	Women	1	0	0	5.1395	UniversitÃ¡rio completo	0	Yes	No	731	26	1861
No	No	No	No	Yes	No	No	No	Men	1	0		5.1395	UniversitÃ¡rio incompleto	0	No	Yes	2107	15	3675
No	No	No	No	Yes	No	No	No	Men	2	0	0	4.42305	UniversitÃ¡rio completo	0.57	No	No	2186	16	3762
No	No	No	No	Yes	No	No	No	Men	2	0	0	2.76953	PÃ³s-graduaÃ§Ã£o	0.06	Yes	Yes	1942	14	3498
Yes	No	No	No	No	Yes	No	No	Women	2	0	0	5.1395	UniversitÃ¡rio completo	0.22	No	Yes	1603	13	3135
No	No	No	No	No	No	No	No	Men	2	1	0	7.69673	Ensino mÃ©dio completo	0.97	No	Yes	137	5	1201
								Women	2	1		6.15904	UniversitÃ¡rio completo				362	22	1461
								Women	2	0		3.90372	UniversitÃ¡rio completo				1581	6	3112
No	No	No	No	No	No	No	No	Men	3	1	0	5.1395	PÃ³s-graduaÃ§Ã£o	0.65	No	No	694	26	1823
No	Yes	No	No	No	No	No	No	Men	1	0	0	2.71021	UniversitÃ¡rio completo	0.45	No	No	1699	12	3234
								Women	3	0		2.88863	Ensino mÃ©dio completo				1473	18	2996
								Women	2	0		5.1395	Ensino mÃ©dio completo				1862	13	3411
No	No	No	No	No	No	No	No	Men	2	1	0	4.42305	UniversitÃ¡rio incompleto	0.31	Yes	No	2218	16	3795
No	No	No	No	No	No	No	No	Men	2	0	0	5.1395	UniversitÃ¡rio incompleto	0.3	No	No	1923	13	3475
								Men	2	0		2.66773	Ensino mÃ©dio completo				2291	17	3869
No	No	No	No	Yes	No	No	No	Women	1	1	0	5.1395	PÃ³s-graduaÃ§Ã£o	0.23	No	No	317	26	1415
								Men	1	0		3.90372	UniversitÃ¡rio incompleto				231	27	1323
No	No	No	No	No	No	No	No	Women	2	0	0	3.52221	UniversitÃ¡rio incompleto	0.07	No	No	1845	20	3393
								Women	2	0		6.15904	UniversitÃ¡rio completo				1140	10	2635
								Women	2	1		2.63785	Ensino mÃ©dio completo				911	29	2062
No	No	No	No	No	No	No	No	Men	3	0	0	2.88863	UniversitÃ¡rio completo	0.47	No	No	417	23	1530
No	No	No	No	No	No	No	No	Men	1	0	0	5.1395	PÃ³s-graduaÃ§Ã£o	0.95	No	Yes	1600	13	3132
No	No	No	No	Yes	No	No	No	Men	1	0	0	2.76953	PÃ³s-graduaÃ§Ã£o	0.13	Yes	No	1934	14	3489
								Women	2	0		2.88863	UniversitÃ¡rio completo				2365	18	3943
No	No	No	No	No	No	No	No	Women	2	0		3.52221	UniversitÃ¡rio completo	0	No	No	746	28	1877
								Women	2	0		4.42305	Ensino mÃ©dio completo				977	30	2155
No	No	No	No	No	Yes	No	No	Men	2	0	0	4.42305	UniversitÃ¡rio completo	0.3	No	No	2210	16	3787
No	No	No	No	No	No	No	No	Women	2	0	0	6.15904	PÃ³s-graduaÃ§Ã£o	0.57	No	No	326	22	1425
No	No	No	No	No	No	No	No	Men	2	0	0	6.15904	UniversitÃ¡rio completo	0	Yes	No	1383	10	2900
No	No	No	No	Yes	No	No	No	Men	2	0	0	6.15904	UniversitÃ¡rio incompleto	0	No	No	318	22	1416
								Women	2	0		3.24151	Ensino mÃ©dio completo				179	2	1255
No	No	No	No	No	No	No	No	Men	2	0	0	2.88863	UniversitÃ¡rio completo	0	No	No	1906	21	3456
No	No	No	No	No	No	No	No	Women	3	0	0	3.90372	UniversitÃ¡rio incompleto	0	No	No	1580	6	3111
No	No	No	No	No	No	No	No	Women	2	0	0	4.42305	UniversitÃ¡rio completo	0	No	No	1002	31	2187
								Men	1	0		5.1395	UniversitÃ¡rio completo				1838	13	3385
No	No	No	No	No	No	No	Yes	Men	1	0	0	5.1395	UniversitÃ¡rio completo	0.69	Yes	No	1850	13	3399
No	No	No	No	No	No	No	No	Men	1	0	0	3.90372	UniversitÃ¡rio incompleto	0.53	No	No	1368	27	2885
No	No	No	No	No	No	No	No	Women	2	0	0	3.90372	Ensino mÃ©dio completo	0.29	No	No	1535	6	3062
No	No	No	No	No	No	No	No	Men	2	1	0	2.76953	UniversitÃ¡rio completo	0	No	No	2051	14	3614
								Men	4	1		6.84201	UniversitÃ¡rio incompleto				497	24	1622
								Men	2	1		2.71021	UniversitÃ¡rio completo				185	3	1263
								Men	3	0		2.66773	Ensino mÃ©dio completo				2285	17	3863
								Men	2	1		6.15904	UniversitÃ¡rio incompleto				1313	9	2827
								Men	1	0		3.90372	UniversitÃ¡rio completo				1556	7	3087
								Men	2	0		3.90372	UniversitÃ¡rio completo				728	27	1858
								Men	1	0		3.90372	UniversitÃ¡rio incompleto				1526	6	3053
								Men	1	1		2.66773	Ensino mÃ©dio incompleto				2327	17	3905
								Men	1	1		6.15904	UniversitÃ¡rio completo				1332	9	2848
								Men	3	2		2.70913	Ensino fundamental incompleto				1615	11	3147
No	No	No	No	No	Yes	No	Yes	Women	1	0	0	6.15904	UniversitÃ¡rio incompleto	1.09	No	No	324	22	1423
								Men	3	0		3.52221	PÃ³s-graduaÃ§Ã£o				1157	20	2652
No	No	No	No	Yes	No	No	No	Women	2	1		4.42305	UniversitÃ¡rio incompleto	0	No	No	2250	16	3827
No	No	No	No	No	No	No	No	Men	3	1	0	4.42305	UniversitÃ¡rio incompleto	0.89	No	Yes	2190	16	3766
								Women	2	1		2.63785	UniversitÃ¡rio completo				1242	8	2753
Yes	No	No	No	No	No	No	No	Men	2	0	0	7.69673	UniversitÃ¡rio completo	0.61	No	Yes	1081	5	2560
								Men	2	0		2.63785	UniversitÃ¡rio completo				884	29	2025
								Men	2	0		3.52221	Ensino mÃ©dio incompleto				832	28	1967
								Men	2	0		2.71021	UniversitÃ¡rio completo				1727	12	3262
No	No	No	No	No	No	No	No	Men	3	1		8.7961	Ensino mÃ©dio completo	0	No	No	570	25	1696
								Women	3	0		6.15904	Ensino mÃ©dio completo				329	22	1428
								Men	1	0		3.52221	UniversitÃ¡rio completo				2254	20	3831
No	No	No	No	No	No	No	No	Women	1	2	0	4.42305	UniversitÃ¡rio completo	0	No	No	2240	16	3817
								Men	1	0		3.90372	UniversitÃ¡rio completo				258	27	1352
No	No	No	No	No	No	No	No	Women	2	0	0	2.88863	UniversitÃ¡rio completo	0	No	No	402	23	1507
No	No	Yes	No	No	No	No	No	Men	2	1	0	3.24151	UniversitÃ¡rio incompleto	0.32	No	Yes	60	2	1103
No	No	No	No	No	Yes	No	No	Men	3	1	0	6.84201	UniversitÃ¡rio completo	0.57	No	No	556	24	1681
								Men	1	0		2.63785	UniversitÃ¡rio incompleto				1489	8	3013
No	No	No	No	No	No	No	No	Men	2	0	0	2.76953	UniversitÃ¡rio incompleto	0.18	No	No	1933	14	3487
No	No	No	No	No	No	No	No	Women	1	0	0	5.1395	UniversitÃ¡rio completo	0.05	No	No	701	26	1831
No	No	No	No	No	No	No	No	Women	2	0		5.1395	UniversitÃ¡rio completo	0	Yes	No	695	26	1824
No	No	No	No	No	No	No	No	Men	1	0	0	5.1395	UniversitÃ¡rio incompleto	0	Yes	No	1882	13	3431
								Men	2	0		2.71021	UniversitÃ¡rio completo				1781	12	3319
No	No	No	No	No	No	No	No	Men	2	1	0	2.63785	UniversitÃ¡rio incompleto	0.4	Yes	No	897	29	2041
								Men	3	0		8.7961	UniversitÃ¡rio completo				608	25	1734
								Women	2	0		2.71021	Ensino mÃ©dio completo				1775	12	3313
								Men	2	0		2.70913	UniversitÃ¡rio incompleto				1395	11	2912
No	No	No	No	No	No	No	No	Women	2	2		4.42305	UniversitÃ¡rio incompleto	0.56	No	No	2232	16	3809
No	No	No	No	No	No	No	No	Women	1	1	0	4.42305	UniversitÃ¡rio completo	0.28	No	Yes	967	30	2140
								Men	2	1		3.52221	Ensino mÃ©dio completo				744	28	1875
Yes	No	No	No	Yes	No	No	Yes	Men	2	0	0	3.52221	Ensino mÃ©dio completo	0.74	No	Yes	1154	20	2650
No	No	No	No	No	Yes	No	No	Women	2	0	0	10.2621	UniversitÃ¡rio incompleto	0	No	No	155	4	1221
								Men	2	0		6.15904	Ensino mÃ©dio completo				1355	10	2872
No	No	No	No	No	No	No	No	Men	3	0		6.84201	Ensino mÃ©dio completo	0	No	No	525	24	1650
No	No	No	No	No	No	No	No	Men	2	0	0	3.90372	UniversitÃ¡rio completo	0	Yes	Yes	1482	6	3005
								Women	2	0		5.1395	UniversitÃ¡rio incompleto				1883	13	3432
No	No	No	No	No	No	No	No	Men	2	0		3.52221	UniversitÃ¡rio incompleto	0	No	No	823	28	1956x
No	No	No	No	Yes	No	No	No	Men	1	1	0	2.70913	UniversitÃ¡rio incompleto	0	Yes	No	1609	11	3141
No	No	Yes	No	No	No	No	No	Men	1	1	0	5.1395	UniversitÃ¡rio incompleto	0.61	Yes	No	1602	13	3134
								Men	2	0		6.15904	Ensino mÃ©dio completo				1461	10	2984
No	No	No	No	No	No	No	No	Women	2	0		2.63785	Ensino mÃ©dio completo	0	No	No	878	29	2018
No	No	No	No	No	No	No	No	Men	2	0	0	5.1395	UniversitÃ¡rio incompleto	0.13	No	No	1858	13	3407
No	No	No	No	No	No	No	No	Women	2	0	0	10.2621	UniversitÃ¡rio completo	0.5	No	No	97	4	1152
								Women	3	1		5.1395	UniversitÃ¡rio completo				717	26	1847
No	No	No	No	No	No	No	No	Men	2	0		3.52221	UniversitÃ¡rio completo	0	Yes	No	1849	20	3398
								Men	1	0		6.15904	UniversitÃ¡rio completo				1451	10	2973
								Men	2	1		4.42305	UniversitÃ¡rio completo				2253	16	3830
No	No	No	No	No	No	No	No	Men	2	0	0	2.76953	UniversitÃ¡rio completo	0	No	No	2027	14	3589
								Men	1	0		2.88863	UniversitÃ¡rio incompleto				433	23	1549
								Men	2	0		5.1395	UniversitÃ¡rio completo				1596	13	3128
No	No	No	No	No	No	No	Yes	Men	2	0	0	4.42305	UniversitÃ¡rio completo	0.58	No	No	938	30	2090
								Men	2	0		2.88863	Ensino mÃ©dio completo				295	21	1389
								Men	2	0		6.15904	PÃ³s-graduaÃ§Ã£o				1378	10	2895
Yes	No	No	Yes	No	Yes	No	Yes	Men	1	0	0	3.24151	UniversitÃ¡rio completo	0.5	Yes	Yes	174	2	1244
								Men	3	1		2.71021	Ensino mÃ©dio completo				213	3	1292
								Women	4	0		2.70913	Ensino mÃ©dio completo				1618	11	3150
								Men	1	0		2.71021	UniversitÃ¡rio completo				1776	12	3314
No	No	No	No	No	No	No	No	Women	2	0		8.7961	UniversitÃ¡rio incompleto	0.19	No	No	609	25	1735
No	No	No	No	No	No	No	No	Women	1	0	0	5.1395	PÃ³s-graduaÃ§Ã£o	0.12	No	No	418	26	1534
								Men	3	0		2.66773	Ensino fundamental completo				2303	17	3880
								Women	3	0		3.52221	Ensino mÃ©dio completo				772	28	1904
Yes	No	No	No	No	No	No	No	Men	2	1	0	2.88863	UniversitÃ¡rio incompleto	0.25	No	Yes	2398	18	3980
								Men	2	0		2.66773	Ensino mÃ©dio completo				2270	17	3848
								Women	1	0		2.71021	UniversitÃ¡rio incompleto				220	3	1299
No	No	No	No	No	No	No	No	Women	3	2		4.42305	Ensino mÃ©dio completo	0	No	No	920	31	2072
No	No	No	No	No	No	No	No	Men	1	0	0	2.88863	UniversitÃ¡rio incompleto	0	Yes	No	2399	18	3981
No	No	No	No	No	No	No	No	Women	2	0	0	5.1395	UniversitÃ¡rio completo	0	No	No	681	26	1810
No	No	No	No	No	No	No	No	Men	1	0	0	2.88863	UniversitÃ¡rio completo	0	No	No	467	23	1592
No	No	Yes	No	No	No	No	No	Women	2	0		5.1395	UniversitÃ¡rio incompleto	0.55	No	No	1811	13	3357
No	No	No	No	No	No	No	No	Women	2	0	0	6.15904	UniversitÃ¡rio completo	0.55	No	No	382	22	1485
								Men	2	1		2.63785	Ensino mÃ©dio completo				881	29	2021
								Men	2	0		10.2621	UniversitÃ¡rio completo				161	4	1225x
No	No	No	No	No	No	No	No	Men	3	0		2.76953	UniversitÃ¡rio completo	0	Yes	No	2046	14	3609
								Women	1	0		6.15904	UniversitÃ¡rio completo				1281	9	2793
								Men	1	0		2.88863	PÃ³s-graduaÃ§Ã£o				257	21	1351
No	No	No	No	No	Yes	No	Yes	Women	2	0	0	3.52221	UniversitÃ¡rio incompleto	0.11	No	No	222	20	1311
								Men	2	0		8.7961	Ensino mÃ©dio completo				615	25	1741
								Men	2	1		5.1395	UniversitÃ¡rio incompleto				1894	13	3444
								Men	1	0		3.90372	UniversitÃ¡rio incompleto				263	27	1357
No	No	No	No	No	No	No	No	Men	2	1	0	5.1395	UniversitÃ¡rio incompleto	0.55	No	No	700	26	1830
No	No	No	No	No	No	No	No	Men	1	0		6.15904	UniversitÃ¡rio completo	0	Yes	No	1283	9	2795
								Men	2	0		2.63785	Ensino mÃ©dio completo				867	29	2004
No	No	No	No	No	No	No	No	Men	2	1	0	3.90372	UniversitÃ¡rio completo	0	No	No	1504	6	3029
No	No	No	No	No	No	No	No	Women	2	0	0	6.84201	UniversitÃ¡rio incompleto	0	No	No	569	24	1694
								Women	3	1		2.63785	Ensino mÃ©dio completo				611	29	1737
								Women	2	0		3.52221	Ensino mÃ©dio completo				809	28	1942
								Women	2	0		3.24151	UniversitÃ¡rio completo				2354	19	3932
								Women	2	1		10.2621	UniversitÃ¡rio completo				68	4	1111
Yes	Yes	No	No	No	No	No	No	Men	3	1	1	2.71021	Ensino mÃ©dio completo	0.47	No	Yes	52	3	1078
No	Yes	No	No	No	No	No	No	Women	3	1	0	3.24151	UniversitÃ¡rio incompleto	0	No	No	171	2	1240
No	No	No	No	No	No	No	No	Men	2	0		3.52221	UniversitÃ¡rio completo	0	No	Yes	224	20	1313
No	No	No	No	No	No	No	No	Men	1	0	0	6.15904	UniversitÃ¡rio completo	0.68	No	Yes	1387	10	2904
								Women	1	0		5.1395	UniversitÃ¡rio completo				708	26	1838
No	No	No	No	Yes	No	No	Yes	Men	2	1		3.90372	UniversitÃ¡rio incompleto	0.66	Yes	No	413	27	1526
No	No	No	No	No	No	No	No	Women	2	0	0	5.1395	UniversitÃ¡rio completo	0.07	No	No	683	26	1812
No	No	No	No	Yes	No	No	No	Women	2	0	0	5.1395	UniversitÃ¡rio completo	0.31	No	No	667	26	1796
								Men	2	0		3.90372	UniversitÃ¡rio incompleto				1713	27	3248
								Women	3	0		3.52221	UniversitÃ¡rio incompleto				1269	20	2780
No	No	No	No	No	No	No	Yes	Men	1	0	0	2.63785	UniversitÃ¡rio completo	0.64	No	No	849	29	1985
								Women	1	0		5.1395	UniversitÃ¡rio incompleto				2126	15	3696
								Men	2	0		2.71021	Ensino mÃ©dio completo				1738	12	3274
No	No	No	No	No	No	No	No	Women	3	0	0	6.15904	UniversitÃ¡rio incompleto	0.41	No	Yes	363	22	1462
								Men	2	1		2.88863	UniversitÃ¡rio incompleto				404	23	1516
No	Yes	No	No	No	No	No	No	Men	2	0	0	3.90372	UniversitÃ¡rio incompleto	0	No	No	1559	6	3090
No	No	No	No	No	No	No	No	Women	2	2	0	6.84201	UniversitÃ¡rio incompleto	0	No	No	480	24	1605
								Men	2	0		2.71021	Ensino mÃ©dio completo				1721	12	3256
No	No	No	No	No	No	No	No	Men	2	0	0	2.71021	UniversitÃ¡rio completo	0	Yes	No	1691	12	3226
No	No	No	No	No	No	No	No	Women	2	3	0	5.1395	UniversitÃ¡rio completo	0	No	No	723	26	1853
No	No	No	No	No	No	No	No	Women	2	0	0	6.84201	UniversitÃ¡rio completo	0	Yes	No	1826	24	3373
No	Yes	No	No	Yes	No	No	No	Men	3	1	0	5.1395	UniversitÃ¡rio completo	0.24	Yes	No	1810	13	3356
No	No	No	No	No	No	No	No	Women	1	0	0	5.1395	UniversitÃ¡rio completo	0	Yes	No	2114	15	3682
No	No	No	No	No	No	No	No	Men	1	0		3.90372	UniversitÃ¡rio completo	0.7	Yes	No	1503	6	3028
No	No	No	No	No	No	No	No	Men	3	1	0	10.2621	UniversitÃ¡rio completo	0.11	No	No	90	4	1145
								Women	1	0		3.24151	UniversitÃ¡rio completo				76	2	1120
								Men	2	0		15.3931	UniversitÃ¡rio completo				81	1	1126
								Men	2	0		2.88863	UniversitÃ¡rio incompleto				1994	21	3555
								Women	2	0		3.24151	PÃ³s-graduaÃ§Ã£o				1928	19	3480
								Men	3	2		4.42305	Ensino mÃ©dio completo				976	31	2153
No	No	No	No	No	No	No	No	Women	2	0	0	6.15904	PÃ³s-graduaÃ§Ã£o	0.18	Yes	No	371	22	1474
								Men	2	0		3.90372	PÃ³s-graduaÃ§Ã£o				594	27	1720
No	No	No	No	No	No	No	No	Women	1	0	0	5.1395	PÃ³s-graduaÃ§Ã£o	0.07	No	No	705	26	1835
								Men	1	0		15.3931	UniversitÃ¡rio incompleto				55	1	1081
Yes	No	No	No	No	No	No	No	Men	1	0	0	4.42305	UniversitÃ¡rio completo	0.76	No	Yes	933	30	2085
No	Yes	No	No	No	No	No	No	Men	3	0	0	5.1395	UniversitÃ¡rio completo	1.15	No	Yes	1794	13	3340
								Men	2	1		2.63785	UniversitÃ¡rio completo				1246	8	27577
No	Yes	No	No	No	No	No	No	Women	2	2	0	7.69673	UniversitÃ¡rio completo	0.8	No	Yes	1051	5	2529
								Men	3	0		3.90372	UniversitÃ¡rio completo				1990	27	3551
No	No	No	No	No	No	No	No	Women	2	0	0	4.42305	UniversitÃ¡rio completo	0.1	No	No	2216	16	3793
								Women	3	0		2.70913	Ensino mÃ©dio completo				1676	11	3211
								Men	3	0		2.71021	UniversitÃ¡rio incompleto				1711	12	3246
								Men	2	0		4.42305	Ensino mÃ©dio completo				914	30	2065
								Women	3	0		8.7961	Ensino mÃ©dio completo				575	25	1701
No	No	No	No	No	No	No	No	Men	2	0	0	3.52221	Ensino mÃ©dio completo	0	Yes	No	796	28	1928
No	No	No	No	No	No	No	No	Women	1	0	0	6.15904	UniversitÃ¡rio completo	0.38	No	No	303	22	1397
No	No	No	No	No	No	No	No	Men	2	1	0	2.63785	UniversitÃ¡rio completo	0	Yes	No	1210	8	2716
No	No	No	No	No	No	No	No	Women	2	1		2.70913	UniversitÃ¡rio completo	0	No	No	1394	11	2911
No	No	No	No	No	No	No	No	Men	1	0	0	3.90372	UniversitÃ¡rio incompleto	0.39	No	No	2249	27	3826
Yes	No	No	No	No	No	No	No	Women	2	0	0	6.84201	UniversitÃ¡rio completo	0	No	Yes	565	24	1690
No	No	No	No	No	No	No	No	Men	2	0		3.90372	UniversitÃ¡rio completo	0	Yes	Yes	1184	27	2680
No	Yes	No	No	No	No	No	No	Men	2	1	0	2.71021	PÃ³s-graduaÃ§Ã£o	0.46	No	No	25	3	1037
Yes	No	Yes	Yes	Yes	Yes	Yes	Yes	Men	3	0	0	4.42305	Ensino mÃ©dio completo	0	Yes	Yes	2193	16	3769
								Men	3	0		2.88863	Ensino mÃ©dio completo				241	21	1333
								Men	2	0		6.15904	UniversitÃ¡rio incompleto				321	22	1419
								Men	2	0		4.42305	UniversitÃ¡rio completo				984	30	2163
								Men	2	0		3.52221	UniversitÃ¡rio incompleto				1183	20	2679
								Women	1	0		2.76953	PÃ³s-graduaÃ§Ã£o				2017	14	3579
								Women	2	0		5.1395	UniversitÃ¡rio completo				1605	13	3137
								Men	3	1		2.88863	Ensino mÃ©dio completo				250	21	1342
								Men	3	1		6.84201	UniversitÃ¡rio completo				567	24	1692
								Women	1	0		3.24151	PÃ³s-graduaÃ§Ã£o				1963	19	3520
No	No	No	No	No	Yes	No	No	Men	2	1	0	10.2621	UniversitÃ¡rio completo	0.2	No	No	152	4	1218
Yes	No	No	No	No	No	No	No	Men	1	1	0	2.88863	UniversitÃ¡rio incompleto	0.73	No	Yes	449	23	1568
Yes	No	No	No	Yes	No	No	No	Men	2	1	0	8.7961	UniversitÃ¡rio incompleto	0	No	Yes	572	25	1698
								Men	2	0		2.66773	UniversitÃ¡rio completo				2309	17	3886
No	No	No	No	No	No	No	No	Women	2	0	0	3.90372	UniversitÃ¡rio completo	0.54	No	No	235	27	1327
No	No	No	No	No	No	No	No	Women	2	1	0	5.1395	UniversitÃ¡rio completo	0.24	No	No	1892	13	3442
								Men	3	0		4.42305	UniversitÃ¡rio completo				1012	31	2206
No	No	No	No	No	No	No	No	Women	2	0	0	4.42305	UniversitÃ¡rio completo	0	No	No	2020	16	3582
No	Yes	No	No	No	No	No	Yes	Women	2	0	0	6.15904	UniversitÃ¡rio incompleto	1.02	No	No	369	22	1472
								Men	1	2		2.63785	UniversitÃ¡rio completo				890	29	2033
No	No	No	No	No	No	No	No	Men	2	0	0	3.52221	Ensino mÃ©dio completo	0.75	No	Yes	1846	20	3394
								Men	2	0		2.88863	Ensino mÃ©dio completo				442	23	1561
No	No	No	No	Yes	No	No	No	Men	2	0	0	3.90372	UniversitÃ¡rio completo	0.61	Yes	Yes	1529	6	3056
								Men	1	0		6.15904	UniversitÃ¡rio incompleto				1344	9	2861
								Men	2	0		5.1395	Ensino mÃ©dio completo				1912	13	3462
								Women	2	0		6.15904	UniversitÃ¡rio completo				1199	9	2700
No	No	No	No	No	No	No	No	Men	2	2	0	3.52221	Ensino mÃ©dio completo	0.76	Yes	No	754	28	1885
No	No	No	No	No	Yes	No	No	Women	1	0	0	6.15904	UniversitÃ¡rio incompleto	0.6	No	No	308	22	1402
No	No	No	No	No	No	No	No	Men	2	1	0	6.15904	UniversitÃ¡rio completo	0.15	No	No	320	22	1418
								Women	2	0		5.1395	UniversitÃ¡rio completo				1851	13	3400
								Men	1	0		3.90372	UniversitÃ¡rio completo				1496	6	3020
No	No	No	No	No	No	No	No	Men	2	0	0	7.69673	UniversitÃ¡rio completo	0	Yes	No	1066	5	2544
								Women	2	0		2.88863	Ensino mÃ©dio completo				1996	21	3557
No	No	No	No	No	No	No	No	Men	2	0	0	5.1395	UniversitÃ¡rio completo	0.2	No	No	1920	13	3472
								Men	2	0		2.88863	Ensino mÃ©dio completo				289	21	1383
No	No	No	No	Yes	No	No	No	Men	2	0	0	2.76953	PÃ³s-graduaÃ§Ã£o	0.21	No	Yes	1784	14	3322
No	No	No	No	No	No	No	No	Men	1	0	0	6.15904	UniversitÃ¡rio completo	0	No	No	1341	9	2857
No	Yes	No	No	No	No	No	No	Men	2	0	0	3.90372	UniversitÃ¡rio completo	0.36	No	No	1109	7	2589
No	No	No	No	No	No	No	No	Women	1	0	0	3.90372	UniversitÃ¡rio completo	0.62	No	No	1190	27	2689
								Women	1	3		2.63785	UniversitÃ¡rio incompleto				1113	8	2593
								Men	3	0		2.66773	.				2300	17	3878
								Men	1	0		3.90372	UniversitÃ¡rio completo				262	27	1356
								Men	2	0		4.42305	PÃ³s-graduaÃ§Ã£o				2248	16	3825
								Men	2	0		3.52221	UniversitÃ¡rio completo				765	28	1897
								Men	2	0		3.90372	UniversitÃ¡rio completo				1132	7	2627
No	No	No	No	No	No	No	No	Women	3	0		2.70913	Ensino mÃ©dio completo	0.29	No	No	1410	11	2928
No	No	No	No	No	No	No	No	Men	2	0	0	2.63785	UniversitÃ¡rio completo	0	Yes	No	1216	8	2722
No	No	No	No	No	No	No	No	Men	3	0		2.70913	UniversitÃ¡rio incompleto	0	Yes	No	1400	11	2918
No	No	No	No	No	No	No	No	Women	2	0	0	5.1395	UniversitÃ¡rio incompleto	0.59	No	No	1895	13	3445
								Men	2	0		2.76953	UniversitÃ¡rio incompleto				1936	14	3491
No	Yes	No	No	No	No	No	Yes	Men	1	0	0	3.90372	UniversitÃ¡rio incompleto	0	No	Yes	1532	6	3059
Yes	No	No	No	No	No	No	No	Men	2	1	0	2.88863	UniversitÃ¡rio completo	0	Yes	Yes	275	21	1369
								Men	2	0		2.66773	Ensino mÃ©dio incompleto				2064	17	3629
								Men	3	2		2.71021	UniversitÃ¡rio incompleto				1771	12	3308
No	No	No	No	No	No	No	No	Men	3	0	0	2.88863	UniversitÃ¡rio completo	0	Yes	Yes	229	21	1321
								Men	2	0		2.66773	UniversitÃ¡rio completo				2306	17	3883
								Men	3	0		4.42305	Ensino mÃ©dio completo				917	31	2069
No	No	No	No	No	No	No	No	Men	2	0	0	4.42305	Ensino fundamental completo	0	No	No	1003	31	2189
No	No	No	No	No	No	No	No	Men	2	0	0	2.63785	UniversitÃ¡rio incompleto	0.65	No	No	868	29	2005
								Men	2	0		3.52221	Ensino mÃ©dio completo				817	28	1951
								Men	1	0		3.90372	UniversitÃ¡rio incompleto				1545	7	3073
								Men	2	1		2.88863	Ensino mÃ©dio completo				248	21	1340
No	No	No	No	No	No	No	No	Women	2	0	0	3.90372	PÃ³s-graduaÃ§Ã£o	0.13	No	No	414	27	1527
								Women	3	0		6.84201	UniversitÃ¡rio completo				477	24	1602
No	No	No	No	No	No	No	No	Men	1	0	0	3.90372	UniversitÃ¡rio completo	0.83	No	No	297	27	1391
No	Yes	No	No	No	No	No	No	Men	2	0	0	3.90372	UniversitÃ¡rio completo	0.63	No	Yes	1575	6	3106
Yes	Yes	No	No	No	No	No	Yes	Men	2	2	0	4.42305	UniversitÃ¡rio completo	0.18	No	Yes	2236	16	3813
Yes	No	No	No	No	No	No	No	Men	2	0	0	2.88863	UniversitÃ¡rio completo	0.12	No	Yes	2342	18	3920
No	Yes	No	No	No	No	No	No	Men	3	0	0	4.42305	UniversitÃ¡rio incompleto	0.26	No	No	2183	16	3759
								Men	2	2		2.71021	UniversitÃ¡rio completo				1725	12	3260
								Women	2	0		6.15904	UniversitÃ¡rio completo				1339	9	2855
No	No	No	No	No	No	No	No	Men	4	0	0	2.71021	Ensino mÃ©dio completo	0	Yes	No	1370	12	2887
No	No	No	No	No	No	No	No	Men	1	0	0	6.15904	UniversitÃ¡rio completo	0.06	No	Yes	1445	10	2967
								Men	2	0		2.63785	UniversitÃ¡rio incompleto				632	29	1758
No	Yes	No	No	No	No	No	Yes	Men	2	0	0	3.90372	UniversitÃ¡rio completo	0	Yes	No	1170	27	2666
								Women	2	0		2.63785	UniversitÃ¡rio incompleto				899	29	2044
								Men	1	0		3.90372	UniversitÃ¡rio completo				236	27	1328
								Men	1	0		3.52221	Ensino mÃ©dio completo				1868	20	3417
Yes	Yes	No	No	No	No	No	No	Women	4	0	0	6.15904	UniversitÃ¡rio incompleto	0.38	No	Yes	393	22	1496
No	No	No	No	No	No	No	Yes	Men	3	0	0	3.24151	UniversitÃ¡rio incompleto	0.69	No	No	78	2	1122
								Women	2	0		3.24151	UniversitÃ¡rio completo				1299	19	2813
No	No	No	No	No	No	No	No	Women	2	0	0	6.15904	UniversitÃ¡rio completo	0.19	No	No	376	22	1479
No	No	No	No	No	Yes	No	No	Women	2	0		10.2621	.	0.08	No	No	193	4	1271
								Men	2	0		2.88863	UniversitÃ¡rio completo				2358	18	3936
								Men	1	0		7.69673	UniversitÃ¡rio completo				21	5	1033
Yes	No	No	No	No	No	No	No	Men	2	0	0	3.52221	UniversitÃ¡rio completo	0.68	No	Yes	1628	20	3161
Yes	No	No	No	No	No	No	No	Men	3	0		2.76953	UniversitÃ¡rio completo	0	No	Yes	2042	14	3605
Yes	Yes	No	No	No	No	No	No	Men	2	0	1	2.88863	UniversitÃ¡rio completo	0.18	Yes	Yes	2385	18	3964
								Men	2	0		3.90372	UniversitÃ¡rio completo				1564	6	3095
No	No	No	No	No	No	No	No	Men	2	0	1	3.90372	UniversitÃ¡rio completo	0.43	Yes	No	642	27	1768
								Men	2	0		2.63785	Ensino mÃ©dio completo				894	29	2037
								Men	2	0		3.90372	Ensino mÃ©dio completo				1056	7	2534
Yes	No	No	No	No	No	No	No	Women	3	0	1	4.42305	Ensino mÃ©dio completo	0.37	No	Yes	2195	16	3771
								Men	3	2		2.70913	Ensino mÃ©dio incompleto				1646	11	3180
No	No	No	No	No	No	No	No	Men	3	0	1	5.1395	Ensino mÃ©dio completo	0.21	Yes	No	672	26	1801
								Men	3	2		2.70913	Ensino mÃ©dio completo				1402	11	2920
No	No	No	No	No	No	No	No	Women	2	0	1	3.52221	Ensino mÃ©dio completo	0.04	No	No	760	28	1891
								Men	3	0		2.76953	UniversitÃ¡rio incompleto				1983	14	3543
								Men	2	1		3.90372	UniversitÃ¡rio completo				1130	7	2624
No	No	No	No	No	No	No	No	Men	2	0	1	7.69673	UniversitÃ¡rio incompleto	0.27	No	Yes	7	5	1006
								Women	2	0		2.76953	Ensino mÃ©dio completo				1987	14	3547
No	No	No	No	No	No	No	No	Women	1	0	1	6.15904	UniversitÃ¡rio incompleto	0	No	No	1196	9	2697
No	No	Yes	No	No	Yes	No	Yes	Men	1	3	1	3.24151	UniversitÃ¡rio incompleto	0.8	No	Yes	173	2	1243
No	No	No	No	Yes	No	No	No	Women	2	0	1	3.24151	UniversitÃ¡rio completo	0	Yes	No	1930	19	3483
No	No	No	No	No	No	No	No	Men	1	0	1	3.52221	UniversitÃ¡rio incompleto	0.37	No	No	2260	20	3837
No	No	No	No	No	No	No	No	Women	2	0	1	5.1395	UniversitÃ¡rio incompleto	0.04	No	No	1874	13	3423
								Women	2	0		3.90372	UniversitÃ¡rio completo				1479	6	3002
No	No	No	No	No	No	No	No	Women	2	0	1	6.15904	Ensino mÃ©dio completo	0	Yes	Yes	1346	9	2863
No	No	No	No	No	No	No	No	Men	2	0	1	6.84201	UniversitÃ¡rio completo	0.13	No	No	540	24	1665
No	No	No	No	No	No	No	No	Women	1	0	1	6.15904	UniversitÃ¡rio completo	0.29	Yes	Yes	1191	9	2691
No	No	No	No	No	No	No	No	Men	1	1	1	3.24151	PÃ³s-graduaÃ§Ã£o	0	Yes	No	1443	19	2965
								Men	3	0		2.71021	UniversitÃ¡rio incompleto				1687	12	3222
Yes	No	No	No	No	No	No	No	Men	3	0	1	2.71021	UniversitÃ¡rio incompleto	0	No	Yes	1754	12	3290
No	No	No	No	No	No	No	No	Women	3	0	1	10.2621	UniversitÃ¡rio incompleto	0	No	No	109	4	1166
								Men	2	0		2.76953	UniversitÃ¡rio completo				1959	14	3516
								Men	2	0		5.1395	UniversitÃ¡rio completo				1860	13	3409
Yes	Yes	Yes	No	Yes	Yes	No	No	Men	2	0	1	3.90372	UniversitÃ¡rio incompleto	0.42	No	Yes	221	7	1310
								Men	2	0		6.84201	UniversitÃ¡rio completo				489	24	1614
No	No	No	No	No	No	No	No	Women	2	0	1	2.88863	Ensino fundamental completo	0	No	No	1375	18	2892
								Women	2	0		4.42305	UniversitÃ¡rio incompleto				2173	16	3745
								Men	2	0		5.1395	UniversitÃ¡rio completo				1854	13	3403
								Men	2	0		2.63785	UniversitÃ¡rio incompleto				898	29	2042
								Men	2	0		2.76953	UniversitÃ¡rio completo				1940	14	3496
No	No	Yes	Yes	Yes	Yes	Yes	Yes	Women	2	1	1	6.84201	UniversitÃ¡rio completo	0.15	Yes	No	539	24	1664
								Men	3	0		4.42305	Ensino mÃ©dio completo				940	31	2093
No	No	No	No	No	No	No	No	Women	2	0	0	2.76953	UniversitÃ¡rio incompleto	0	No	No	2007	14	3568
No	No	No	No	No	No	No	No	Women	2	1		3.90372	UniversitÃ¡rio completo	0	No	No	1549	6	3078
								Men	2	1		6.15904	UniversitÃ¡rio completo				1227	9	2737
No	No	No	No	No	No	No	No	Men	2	0	1	5.1395	UniversitÃ¡rio completo	0.61	Yes	Yes	1835	13	3382
								Men	2	0		2.76953	UniversitÃ¡rio completo				2001	14	3562
Yes	No	No	No	No	No	No	No	Men	4	0		6.15904	Ensino mÃ©dio incompleto	0	No	Yes	1360	10	2877
No	No	No	No	No	No	No	No	Men	2	0	1	4.42305	Ensino mÃ©dio completo	0	No	No	2180	16	3752
No	No	No	No	No	No	No	No	Women	3	0	1	6.15904	Ensino mÃ©dio incompleto	0.04	No	No	1345	9	2862
No	No	No	No	No	Yes	No	Yes	Women	1	1	1	4.42305	PÃ³s-graduaÃ§Ã£o	0.46	No	No	2196	16	3772
								Men	1	0		4.42305	UniversitÃ¡rio incompleto				921	30	2073
No	No	No	No	No	No	No	No	Women	2	0	1	7.69673	UniversitÃ¡rio completo	0	Yes	No	112	5	11686
								Women	2	0		6.15904	UniversitÃ¡rio incompleto				1202	9	2703
								Men	3	0		7.69673	UniversitÃ¡rio completo				128	5	1188
No	No	No	No	No	No	No	Yes	Men	1	1	1	2.63785	UniversitÃ¡rio completo	0.27	Yes	No	657	29	1784
Yes	No	No	No	No	No	No	No	Women	3	1	1	6.15904	UniversitÃ¡rio completo	0	No	Yes	1284	9	2796
No	No	No	No	No	No	No	No	Men	3	0	1	8.7961	UniversitÃ¡rio completo	0	Yes	No	614	25	1740
No	No	No	No	No	No	No	No	Men	2	0	1	2.71021	PÃ³s-graduaÃ§Ã£o	0	Yes	No	1770	12	3307
								Women	1	0		5.1395	UniversitÃ¡rio incompleto				696	26	1825
No	No	No	No	No	No	No	No	Men	1	1	1	6.84201	UniversitÃ¡rio completo	0.21	No	No	506	24	1631
								Women	3	1		2.70913	UniversitÃ¡rio incompleto				1656	11	3190
								Men	3	1		2.66773	Ensino mÃ©dio completo				2323	17	3901
No	No	No	No	No	No	No	No	Women	3	0	1	6.15904	UniversitÃ¡rio incompleto	0.12	No	No	1282	9	2794
								Men	2	0		3.90372	UniversitÃ¡rio completo				1815	27	33600
No	No	No	No	No	No	No	No	Men	2	0	1	3.90372	PÃ³s-graduaÃ§Ã£o	0	Yes	No	1567	6	3098
								Women	1	0		3.90372	UniversitÃ¡rio completo				1047	7	2525
No	No	No	No	No	No	No	No	Men	2	0	1	5.1395	UniversitÃ¡rio completo	0	Yes	Yes	1873	13	3422
								Men	1	0		2.63785	Ensino mÃ©dio completo				1028	8	2506xxx
No	No	No	No	No	No	No	No	Women	3	0	1	6.84201	UniversitÃ¡rio incompleto	0	No	No	560	24	1685
No	No	No	No	No	No	No	No	Women	2	0	1	3.24151	UniversitÃ¡rio completo	0.4	No	No	2326	19	3904
No	No	No	No	No	No	No	No	Women	3	1	1	2.76953	UniversitÃ¡rio incompleto	0	No	No	1793	14	3331
Yes	No	No	No	No	No	No	No	Men	1	0	1	2.88863	PÃ³s-graduaÃ§Ã£o	0.46	No	Yes	233	21	1325
								Men	2	0		2.63785	UniversitÃ¡rio completo				904	29	2051
No	No	No	No	No	No	No	No	Women	2	1	1	6.84201	UniversitÃ¡rio completo	0	Yes	No	519	24	1644
								Men	2	0		2.66773	Ensino mÃ©dio completo				2293	17	3871
No	No	No	No	No	Yes	No	No	Men	1	0	1	4.42305	UniversitÃ¡rio completo	0	Yes	No	982	30	2161
No	No	No	No	No	No	No	No	Women	2	0	1	6.15904	UniversitÃ¡rio completo	0.31	No	No	1289	9	2801
								Men	2	3		3.90372	UniversitÃ¡rio incompleto				1520	6	3047
No	No	No	No	No	No	No	No	Men	1	1	1	5.1395	PÃ³s-graduaÃ§Ã£o	0	Yes	No	714	26	1844
								Men	2	0		2.63785	UniversitÃ¡rio completo				1258	8	27699
No	No	No	No	No	No	No	No	Men	2	1	1	6.84201	.	0	No	No	495	24	1620
								Men	1	0		5.1395	UniversitÃ¡rio completo				2127	15	3697
No	No	No	No	No	No	No	No	Men	2	1		2.70913	UniversitÃ¡rio completo	0	Yes	No	1621	11	3153
No	No	No	No	No	No	No	No	Men	3	1	1	2.66773	Ensino mÃ©dio completo	0	No	No	2297	17	3875
No	No	No	No	No	No	No	No	Men	1	0	1	2.63785	UniversitÃ¡rio completo	0	Yes	No	1103	8	2583
								Men	1	0		4.42305	UniversitÃ¡rio completo				951	30	2113
No	No	No	No	Yes	No	No	No	Men	1	1		7.69673	UniversitÃ¡rio completo	0	Yes	No	133	5	1197x
No	No	No	No	No	No	No	No	Men	3	0	1	5.1395	UniversitÃ¡rio completo	0.18	No	No	1872	13	3421
No	No	No	No	No	No	No	No	Men	2	0	1	2.63785	UniversitÃ¡rio completo	0	Yes	No	1180	29	2676
No	No	No	No	No	No	No	No	Men	2	0	1	7.69673	Ensino mÃ©dio completo	0.09	No	No	129	5	1189
								Women	2	0		6.15904	UniversitÃ¡rio incompleto				1310	9	2824
No	No	No	No	No	No	No	No	Women	1	0	1	5.1395	UniversitÃ¡rio completo	0	Yes	No	666	26	1795
								Men	1	0		2.88863	PÃ³s-graduaÃ§Ã£o				256	21	1350
								Men	1	0		3.90372	UniversitÃ¡rio completo				478	27	1603
								Men	2	0		2.71021	Ensino mÃ©dio completo				1772	12	3309
No	No	No	No	No	No	No	No	Men	3	0	1	4.42305	UniversitÃ¡rio completo	0.43	No	No	2197	16	3773
								Men	2	2		3.90372	Ensino mÃ©dio completo				1515	6	3042
								Men	1	0		15.3931	UniversitÃ¡rio completo				49	1	1074
								Men	1	0		5.1395	PÃ³s-graduaÃ§Ã£o				2125	15	3695
								Women	1	0		2.88863	PÃ³s-graduaÃ§Ã£o				412	23	1524
No	No	No	No	No	Yes	No	Yes	Women	1	1		5.1395	UniversitÃ¡rio completo	0.94	No	No	1915	13	3465
								Women	3	0		2.76953	UniversitÃ¡rio incompleto				1980	14	3540
No	No	No	No	No	No	No	No	Men	2	0	1	2.63785	UniversitÃ¡rio incompleto	0	Yes	Yes	2	8	1001
No	Yes	No	No	No	No	No	No	Men	1	1	1	5.1395	UniversitÃ¡rio completo	0.71	No	No	1808	13	3354
								Women	2	0		3.52221	.				840	28	1976
No	No	No	No	No	No	No	No	Men	2	0	1	2.71021	UniversitÃ¡rio completo	0	No	No	1352	12	2869
No	No	No	No	No	No	No	No	Women	2	1	1	5.1395	UniversitÃ¡rio completo	0	Yes	No	682	26	1811
No	No	No	No	No	No	No	No	Men	2	0	1	3.52221	UniversitÃ¡rio incompleto	0.45	No	No	1349	20	2866
No	No	No	No	Yes	No	No	No	Men	3	1	1	7.69673	Ensino mÃ©dio completo	0.33	Yes	Yes	1098	5	2577
Yes	No	No	No	No	No	No	No	Men	1	1	1	7.69673	UniversitÃ¡rio completo	0	Yes	Yes	1046	5	2524
								Men	2	1		5.1395	UniversitÃ¡rio completo				2144	15	3714
No	No	No	No	Yes	No	No	No	Women	2	2	1	6.84201	UniversitÃ¡rio completo	0	No	No	515	24	1640
								Men	2	1		2.71021	UniversitÃ¡rio incompleto				205	3	1284
No	No	No	No	No	No	No	No	Men	2	0		3.24151	UniversitÃ¡rio completo	0	No	No	1929	19	3482
No	No	No	No	No	No	No	No	Men	4	1	1	2.88863	UniversitÃ¡rio completo	0.45	No	Yes	245	21	1337
								Women	2	3		4.42305	UniversitÃ¡rio incompleto				943	31	2096
No	No	No	No	No	No	No	No	Women	2	0	1	6.84201	UniversitÃ¡rio completo	0	Yes	No	518	24	1643
Yes	No	No	No	No	No	No	No	Men	2	2	1	3.90372	UniversitÃ¡rio incompleto	0	Yes	Yes	1509	6	3034
No	No	No	No	Yes	No	No	No	Men	2	1	1	5.1395	UniversitÃ¡rio completo	0	No	No	2140	15	3710
No	No	No	No	Yes	No	No	No	Women	2	1	1	3.24151	PÃ³s-graduaÃ§Ã£o	0.68	No	No	39	2	1061
								Men	2	0		6.15904	Ensino mÃ©dio completo				1377	10	2894
No	No	No	No	No	No	No	No	Women	1	0		6.84201	PÃ³s-graduaÃ§Ã£o	0	Yes	No	494	24	1619
No	No	No	No	No	No	No	No	Women	2	0	1	3.52221	UniversitÃ¡rio incompleto	0.45	No	No	227	20	1316
No	No	No	No	No	No	No	No	Women	1	1	1	6.15904	UniversitÃ¡rio completo	0.1	No	No	1295	9	2809
No	No	No	No	No	No	No	No	Men	2	0	1	3.52221	UniversitÃ¡rio completo	0.09	No	No	800	28	1932
								Men	2	0		8.7961	UniversitÃ¡rio completo				600	25	1726
								Men	2	1		4.42305	Ensino mÃ©dio completo				934	31	2086
								Men	2	0		3.90372	Ensino mÃ©dio incompleto				1534	6	3061
No	No	No	No	No	No	No	No	Men	2	0	1	7.69673	Ensino mÃ©dio completo	0.39	No	Yes	1043	5	2521
								Men	3	0		2.76953	UniversitÃ¡rio incompleto				1782	14	3320
								Women	2	2		5.1395	UniversitÃ¡rio completo				725	26	1855
								Men	3	1		2.66773	Ensino mÃ©dio completo				2328	17	3906
								Women	3	2		2.66773	Ensino mÃ©dio completo				2318	17	3896
								Women	1	0		2.88863	UniversitÃ¡rio completo				470	23	1595x
No	No	No	No	No	No	No	Yes	Men	1	1	1	2.88863	UniversitÃ¡rio completo	0.74	No	No	452	23	1576
No	No	No	No	No	No	No	No	Women	1	0		8.7961	UniversitÃ¡rio completo	0	No	Yes	583	25	1709
No	No	No	No	No	Yes	No	No	Women	1	1	1	3.90372	PÃ³s-graduaÃ§Ã£o	0.43	No	No	1864	27	3413
No	No	No	No	No	No	No	No	Men	3	0	1	6.15904	UniversitÃ¡rio incompleto	0	Yes	No	359	22	1458
								Men	1	0		15.3931	PÃ³s-graduaÃ§Ã£o				11	1	1010
								Men	2	1		6.15904	UniversitÃ¡rio completo				1327	9	2843
								Men	2	0		4.42305	UniversitÃ¡rio completo				1014	31	2208
								Men	1	0		7.69673	UniversitÃ¡rio completo				1026	5	2506
No	No	No	No	No	No	No	No	Women	2	1		5.1395	PÃ³s-graduaÃ§Ã£o	0.07	No	No	1813	13	3359
No	No	No	No	No	No	No	No	Men	2	0	1	5.1395	UniversitÃ¡rio incompleto	0	No	No	438	26	1555
No	No	No	No	No	No	No	No	Men	1	0	1	3.90372	UniversitÃ¡rio incompleto	0.78	No	Yes	1135	7	2630
								Women	2	0		2.70913	Ensino mÃ©dio completo				1672	11	3207
No	No	No	No	Yes	No	No	No	Women	3	1	1	5.1395	Ensino mÃ©dio completo	0.41	No	No	740	26	1871
No	No	Yes	No	No	No	No	No	Men	3	0	1	2.76953	UniversitÃ¡rio incompleto	0	No	No	2035	14	3598
								Men	3	2		4.42305	Ensino fundamental incompleto				972	31	2148
								Men	2	0		6.15904	Ensino mÃ©dio completo				332	22	1431
								Men	2	1		4.42305	Ensino mÃ©dio completo				848	30	1984
No	No	No	No	No	No	No	No	Men	1	1	1	2.76953	UniversitÃ¡rio completo	0	Yes	No	2053	14	3616
No	No	No	No	No	No	No	No	Women	2	0		3.90372	Ensino mÃ©dio completo	0	No	No	1512	6	3037
								Women	2	0		6.84201	UniversitÃ¡rio completo				531	24	1656y
No	No	No	No	No	No	No	Yes	Men	1	1	1	5.1395	UniversitÃ¡rio completo	0.64	Yes	No	1875	13	3424
								Men	3	1		8.7961	Ensino mÃ©dio completo				1821	25	3367
Yes	No	No	No	No	No	No	No	Women	2	0	1	2.76953	UniversitÃ¡rio incompleto	0	Yes	Yes	1792	14	3330
Yes	No	No	No	No	No	No	No	Men	2	0	1	7.69673	Ensino mÃ©dio completo	0	Yes	Yes	131	5	1196
Yes	No	No	No	No	No	No	No	Women	3	0	1	4.42305	Ensino mÃ©dio completo	0	No	Yes	985	31	2164
No	No	No	No	No	No	No	No	Women	2	0	1	6.15904	UniversitÃ¡rio completo	0	No	No	304	22	1398
								Men	3	1		3.90372	UniversitÃ¡rio completo				1507	6	3032
No	No	No	No	No	No	No	No	Women	2	2	1	6.15904	UniversitÃ¡rio incompleto	0	Yes	No	1194	9	2695
								Men	2	0		2.63785	UniversitÃ¡rio incompleto				1117	8	2597
No	No	No	No	No	No	No	No	Men	2	0	1	2.63785	Ensino mÃ©dio completo	0.28	Yes	Yes	909	29	2059
								Men	3	1		3.52221	Ensino fundamental incompleto				767	28	1899
No	Yes	No	No	No	No	No	No	Women	2	0	1	6.84201	UniversitÃ¡rio completo	0.06	No	No	502	24	1627
								Men	1	1		2.70913	UniversitÃ¡rio completo				1632	11	3165
No	No	No	No	No	No	No	No	Women	2	0	1	6.84201	UniversitÃ¡rio completo	0	Yes	No	542	24	1667
								Men	2	1		8.7961	Ensino mÃ©dio completo				587	25	1713
No	No	No	No	No	No	No	No	Men	1	0	1	3.90372	PÃ³s-graduaÃ§Ã£o	0.17	No	Yes	1724	27	3259x
								Men	1	0		5.1395	UniversitÃ¡rio completo				697	26	1826
								Men	2	0		2.66773	PÃ³s-graduaÃ§Ã£o				2339	17	3917
Yes	No	No	No	No	No	No	No	Women	2	0		7.69673	UniversitÃ¡rio incompleto	0	Yes	Yes	119	5	1176
								Women	2			7.69673	UniversitÃ¡rio completo				23	5	1035
No	No	No	No	No	No	No	No	Men	2	2	1	2.88863	PÃ³s-graduaÃ§Ã£o	0.19	No	Yes	410	23	1522
								Men	2	0		6.15904	UniversitÃ¡rio completo				1420	10	2938
No	No	No	No	No	No	No	No	Women	1	0	1	6.84201	UniversitÃ¡rio completo	0	Yes	Yes	543	24	1668
								Women	3	0		8.7961	Ensino mÃ©dio completo				1832	25	3379
No	No	No	No	Yes	No	No	No	Men	1	1	1	2.63785	UniversitÃ¡rio incompleto	0	Yes	No	141	8	1205
No	No	No	No	No	No	No	No	Men	2	0	1	2.88863	PÃ³s-graduaÃ§Ã£o	0	Yes	No	1844	21	3391
								Men	1	0		2.88863	UniversitÃ¡rio completo				277	21	1371
No	No	No	No	No	No	No	No	Women	2	1	1	7.69673	UniversitÃ¡rio incompleto	0.25	No	No	132	5	1197
No	No	No	No	No	No	No	No	Men	3	0	1	4.42305	Ensino mÃ©dio completo	0	No	Yes	2261	16	3838
No	Yes	No	No	No	No	No	No	Men	1	1	1	7.69673	UniversitÃ¡rio completo	0.25	Yes	No	126	5	1184
No	No	No	No	No	No	No	Yes	Men	1	0	1	3.90372	UniversitÃ¡rio completo	0	Yes	No	1917	27	3469
Yes	No	No	No	No	No	No	No	Men	2	0	1	3.90372	UniversitÃ¡rio completo	0.7	No	Yes	1481	6	3004
Yes	No	No	No	Yes	No	No	No	Men	2	1	1	7.69673	PÃ³s-graduaÃ§Ã£o	0.41	No	Yes	1097	5	2576
No	No	No	No	No	No	No	Yes	Women	2	0	1	10.2621	PÃ³s-graduaÃ§Ã£o	0.73	No	No	164	4	1228
								Men	2	0		3.90372	UniversitÃ¡rio completo				283	27	1377
								Men	2	0		3.90372	UniversitÃ¡rio completo				1104	7	2584
No	No	No	No	No	No	No	No	Women	3	0		6.15904	Ensino mÃ©dio completo	0	No	No	355	22	1454
No	No	No	No	No	No	No	No	Women	2	0		8.7961	UniversitÃ¡rio incompleto	0	No	No	601	25	1727
No	No	No	No	No	No	No	No	Women	2	2	1	6.84201	UniversitÃ¡rio incompleto	0	No	No	532	24	1657
Yes	No	No	No	No	No	No	No	Women	2	0	1	3.90372	Ensino mÃ©dio completo	0	No	Yes	1518	6	3045
No	Yes	No	No	No	No	No	No	Men	3	0	1	2.66773	Ensino fundamental completo	0	No	No	2271	17	3849
No	No	No	No	No	No	No	No	Women	2	0	1	10.2621	PÃ³s-graduaÃ§Ã£o	0.54	No	No	105	4	1162
								Women	2	1		2.70913	Ensino mÃ©dio completo				1645	11	3179
No	No	No	No	Yes	No	No	No	Women	2	3	1	3.24151	Ensino mÃ©dio completo	0.05	No	No	2411	19	3995
No	No	No	No	No	No	No	No	Men	2	2	1	6.84201	UniversitÃ¡rio completo	0.12	No	No	509	24	1634
No	No	No	No	No	No	No	No	Women	3	1	1	5.1395	UniversitÃ¡rio completo	0.12	No	No	699	26	1829
								Men	1	1		2.88863	PÃ³s-graduaÃ§Ã£o				1995	21	3556
No	No	No	No	No	No	No	No	Women	2	1	1	6.15904	UniversitÃ¡rio incompleto	0	No	No	1198	9	2699
								Men	2	0		2.76953	UniversitÃ¡rio incompleto				2044	14	3607
								Men	1	0		15.3931	UniversitÃ¡rio completo				50	1	1075
								Men	1	1		3.90372	UniversitÃ¡rio completo				1569	6	3100
No	No	No	No	No	Yes	No	No	Men	2	0	1	3.90372	UniversitÃ¡rio completo	0.22	Yes	No	1500	7	3024
								Men	1	1		2.63785	Ensino mÃ©dio completo				252	29	1346
								Men	2	0		5.1395	UniversitÃ¡rio completo				1898	13	3448
								Men	2	0		6.15904	UniversitÃ¡rio completo				1223	9	2731
No	Yes	Yes	No	Yes	Yes	No	No	Men	2	0	1	6.15904	PÃ³s-graduaÃ§Ã£o	0.66	No	No	352	22	1452
								Men	2	0		4.42305	UniversitÃ¡rio completo				2178	16	3750
								Men	3	3		2.66773	Ensino mÃ©dio completo				2332	17	3910
								Men	2	1		2.63785	UniversitÃ¡rio incompleto				903	29	2049
No	No	No	No	Yes	No	No	No	Women	2	1	1	3.24151	PÃ³s-graduaÃ§Ã£o	0.12	No	No	1950	19	3507
No	No	No	No	No	No	No	No	Women	2	0	1	2.63785	UniversitÃ¡rio incompleto	0.54	No	No	876	29	2016
								Men	3	0		2.76953	Ensino mÃ©dio completo				1978	14	3538
No	No	No	No	No	No	No	No	Men	2	1	1	7.69673	Ensino mÃ©dio completo	0.55	No	No	1061	5	2539
No	No	No	No	No	No	No	No	Women	2	0	1	6.84201	UniversitÃ¡rio incompleto	0	No	No	474	24	1599
								Men	2	0		4.42305	Ensino mÃ©dio completo				947	30	2105
								Men	1	1		2.88863	UniversitÃ¡rio completo				407	23	1519
No	No	No	No	No	No	No	Yes	Women	3	0	1	4.42305	UniversitÃ¡rio completo	1	No	No	2189	16	3765
No	No	No	No	No	No	No	No	Women	2	0	1	6.84201	UniversitÃ¡rio completo	0	No	No	516	24	1641
No	No	No	No	No	No	No	No	Men	2	2	1	6.84201	PÃ³s-graduaÃ§Ã£o	0	Yes	No	482	24	1607
No	No	No	No	No	No	No	No	Men	2	0	1	3.52221	UniversitÃ¡rio completo	0.65	No	No	764	28	1896
								Men	1	0		2.88863	Ensino mÃ©dio completo				2372	18	3951
No	No	No	No	No	No	No	No	Men	1	0	1	4.42305	UniversitÃ¡rio completo	0	No	No	2256	16	3833
								Men	1	0		2.76953	UniversitÃ¡rio completo				2028	14	3590
								Women	2	0		5.1395	UniversitÃ¡rio completo				730	26	1860
No	No	No	No	No	No	No	No	Men	1	1	1	6.15904	UniversitÃ¡rio completo	1.02	No	Yes	1203	9	2704
								Men	2	1		3.24151	PÃ³s-graduaÃ§Ã£o				2029	19	3592
								Men	2	0		6.84201	Ensino mÃ©dio completo				554	24	1679
								Men	3	0		6.15904	Ensino mÃ©dio completo				1390	10	2907
								Men	1	0		2.88863	UniversitÃ¡rio completo				1177	21	2673
								Women	2	0		6.15904	UniversitÃ¡rio incompleto				1285	9	2797
								Women	1	0		5.1395	UniversitÃ¡rio completo				679	26	1808
								Women	2	0		3.24151	UniversitÃ¡rio completo				37	2	1059
								Men	2	1		2.71021	Ensino mÃ©dio incompleto				206	3	1285
								Men	1	1		2.88863	UniversitÃ¡rio completo				2359	18	3937
								Men	1	0		2.63785	UniversitÃ¡rio incompleto				857	29	1993
								Women	2	1		7.69673	UniversitÃ¡rio completo				5	5	1004
								Men	3	0		6.15904	Ensino mÃ©dio completo				1429	10	2947
Yes	No	No	No	No	No	No	No	Men	2	0	1	3.90372	PÃ³s-graduaÃ§Ã£o	0.1	No	Yes	1543	6	3070
								Women	2	0		8.7961	UniversitÃ¡rio completo				1827	25	3374
No	No	No	No	No	No	No	No	Men	1	0	1	3.90372	UniversitÃ¡rio completo	0.59	No	No	1178	27	2674
								Men	2	1		6.84201	UniversitÃ¡rio completo				562	24	1687
								Men	2	0		6.15904	UniversitÃ¡rio incompleto				1358	10	2875
No	Yes	No	No	No	Yes	No	No	Women	3	0		2.70913	Ensino mÃ©dio completo	0	No	No	1409	11	2927
								Women	2	0		3.52221	Ensino mÃ©dio completo				223	20	1312
Yes	No	No	No	No	No	No	No	Men	2	1	1	5.1395	UniversitÃ¡rio completo	0.48	No	Yes	1891	13	3441
Yes	Yes	No	No	No	No	No	No	Men	3	0	1	2.76953	UniversitÃ¡rio completo	0	No	Yes	2005	14	3566
								Men	1	0		8.7961	UniversitÃ¡rio incompleto				641	25	1767
No	Yes	No	No	No	No	No	No	Men	2	1		5.1395	UniversitÃ¡rio completo	0	No	No	1893	13	3443
Yes	No	No	No	No	No	No	No	Men	2	0	1	7.69673	UniversitÃ¡rio incompleto	0.52	No	Yes	1073	5	2550
								Men	2	0		2.70913	Ensino fundamental completo				1667	11	3202
								Women	2	2		3.52221	Ensino mÃ©dio completo				2294	20	3872
								Women	2	1		5.1395	UniversitÃ¡rio completo				665	26	1794
								Men	3	1		2.88863	Ensino mÃ©dio completo				254	21	1348
								Women	2	0		2.63785	UniversitÃ¡rio incompleto				882	29	2022
No	No	No	No	No	No	No	No	Men	2	0	1	6.15904	.	0.83	No	Yes	1351	9	2868
								Men	2	0		4.42305	PÃ³s-graduaÃ§Ã£o				2202	16	3778
								Men	2	0		2.88863	PÃ³s-graduaÃ§Ã£o				348	23	1447
								Men	2	0		3.90372	UniversitÃ¡rio incompleto				1477	6	3000
No	No	No	No	No	No	No	No	Men	2	0	1	7.69673	UniversitÃ¡rio incompleto	0	No	No	1042	5	2520
								Men	1	0		3.90372	UniversitÃ¡rio completo				1519	6	3046
Yes	No	No	No	No	No	No	No	Men	2	0	1	7.69673	UniversitÃ¡rio incompleto	0	Yes	Yes	134	5	1198
								Women	2	2		2.70913	Ensino mÃ©dio completo				1397	11	2915
Yes	No	No	No	No	No	No	No	Men	1	0	1	7.69673	UniversitÃ¡rio completo	0.45	Yes	Yes	121	5	1178
No	No	No	No	No	No	No	No	Men	2	0	1	4.42305	UniversitÃ¡rio completo	0	Yes	No	2242	16	3819
No	No	No	No	No	No	No	No	Women	2	0	1	5.1395	UniversitÃ¡rio completo	0	No	No	743	26	1874
								Men	1	3		2.88863	UniversitÃ¡rio completo				255	21	1349
								Men	1	1		3.90372	.				1516	6	3043
No	No	No	No	No	No	No	No	Men	2	0	1	4.42305	Ensino mÃ©dio completo	0	No	No	2185	16	3761
								Women	1	3		6.84201	UniversitÃ¡rio completo				458	24	1583
No	No	No	No	No	No	No	No	Women	2	2	1	3.52221	PÃ³s-graduaÃ§Ã£o	0.07	No	No	1148	20	2643
Yes	No	No	No	No	No	No	Yes	Men	2	0	1	5.1395	UniversitÃ¡rio incompleto	0	No	Yes	1604	13	3136
								Women	2	0		3.24151	PÃ³s-graduaÃ§Ã£o				1304	19	2818
No	No	No	No	No	No	No	No	Women	2	1	1	6.15904	UniversitÃ¡rio completo	0.4	No	No	1361	10	2878
								Men	2	0		3.90372	UniversitÃ¡rio incompleto				1586	6	3118
No	No	No	No	No	No	No	No	Women	4	1		2.71021	Ensino mÃ©dio completo	0	No	No	1750	12	3286
No	No	No	No	No	No	No	No	Women	2	0	1	7.69673	Ensino mÃ©dio completo	0	No	Yes	120	5	1177
No	No	No	No	No	No	No	No	Men	2	0	1	6.84201	UniversitÃ¡rio incompleto	0.12	No	Yes	513	24	1638
No	No	No	No	No	No	No	No	Women	3	0	1	10.2621	UniversitÃ¡rio incompleto	0.43	Yes	No	106	4	1163
No	No	No	No	No	No	No	No	Men	2	0	1	7.69673	UniversitÃ¡rio completo	0.21	No	No	1024	5	2503
								Women	3	0		7.69673	Ensino mÃ©dio completo				1052	5	2530
								Women	2	0		5.1395	UniversitÃ¡rio completo				673	26	1802
Yes	Yes	No	No	No	No	No	Yes	Men	2	0	1	7.69673	UniversitÃ¡rio incompleto	0.7	No	Yes	130	5	1195
								Women	2	2		2.88863	UniversitÃ¡rio incompleto				290	21	1384
								Women	2	2		6.84201	PÃ³s-graduaÃ§Ã£o				475	24	1600
								Men	1	1		2.76953	UniversitÃ¡rio incompleto				2034	14	3597
No	No	No	No	No	No	No	No	Women	1	0	1	6.15904	UniversitÃ¡rio completo	0	Yes	No	1287	9	2799
No	No	No	No	No	No	No	No	Men	2	1	1	4.42305	UniversitÃ¡rio completo	0	No	No	2235	16	3812
Yes	No	No	No	No	No	No	No	Men	2	1	1	3.52221	UniversitÃ¡rio completo	0.38	No	Yes	1171	20	2667
No	No	No	No	No	No	No	No	Women	1	0	1	8.7961	PÃ³s-graduaÃ§Ã£o	0	Yes	No	590	25	1716
No	No	No	No	No	No	No	No	Men	2	0	1	5.1395	PÃ³s-graduaÃ§Ã£o	0	No	No	338	26	1437
No	Yes	No	No	No	No	No	No	Women	2	0	1	6.84201	UniversitÃ¡rio completo	0	No	Yes	521	24	1646
								Men	2	0		3.90372	UniversitÃ¡rio completo				1123	7	2609
								Men	2	0		2.66773	UniversitÃ¡rio completo				2063	17	3628
								Men	2	0		3.90372	Ensino mÃ©dio completo				1522	6	3049
Yes	No	No	No	No	No	No	No	Women	3	0	1	10.2621	UniversitÃ¡rio incompleto	0	No	Yes	104	4	1161
								Women	3	1		3.90372	UniversitÃ¡rio incompleto				1511	6	3036
								Men	1	1		7.69673	UniversitÃ¡rio completo				1030	5	2508
No	No	No	No	No	No	No	No	Women	3	2		6.84201	UniversitÃ¡rio incompleto	0	No	No	493	24	1618
No	No	No	No	No	No	No	No	Women	1	0	1	6.84201	PÃ³s-graduaÃ§Ã£o	0	No	No	462	24	1587
No	No	No	No	No	Yes	No	Yes	Men	2	0	1	3.90372	PÃ³s-graduaÃ§Ã£o	0.64	No	No	476	27	1601
								Men	3	0		6.15904	UniversitÃ¡rio completo				1195	9	2696
No	No	No	No	No	No	No	No	Women	2	3		6.84201	PÃ³s-graduaÃ§Ã£o	0	No	No	563	24	1688
No	No	No	No	No	No	No	No	Women	1	0	1	5.1395	UniversitÃ¡rio completo	0	Yes	No	706	26	1836
No	No	No	No	No	No	No	No	Men	2	3		8.7961	UniversitÃ¡rio incompleto	0	Yes	No	626	25	1752
								Men	3	0		4.42305	Ensino mÃ©dio completo				995	31	2176
Yes	No	No	No	No	No	No	No	Men	1	0	1	4.42305	UniversitÃ¡rio completo	0	No	Yes	983	30	2162
No	No	No	No	No	No	No	No	Women	2	0	1	5.1395	UniversitÃ¡rio completo	0.08	Yes	No	698	26	1828
No	No	No	No	No	No	No	Yes	Men	2	0	1	3.90372	UniversitÃ¡rio completo	0	No	No	1126	7	2614
								Men	2	0		5.1395	UniversitÃ¡rio completo				1804	13	3350
								Men	2	0		6.84201	Ensino mÃ©dio completo				520	24	1645
								Men	2	2		4.42305	Ensino fundamental incompleto				923	31	2075
No	No	No	No	No	No	No	No	Women	2	0	1	6.84201	PÃ³s-graduaÃ§Ã£o	0	Yes	No	496	24	1621
No	No	No	No	No	No	No	No	Men	1	1	1	2.88863	UniversitÃ¡rio completo	0.05	Yes	No	398	23	1502
								Women	1	1		5.1395	UniversitÃ¡rio completo				733	26	1863
No	No	No	No	No	Yes	No	No	Women	1	1	1	6.15904	PÃ³s-graduaÃ§Ã£o	0.62	No	No	1286	9	2798
								Men	2	0		3.90372	UniversitÃ¡rio completo				1105	7	2585
No	No	No	No	No	No	No	No	Men	1	0	1	6.84201	UniversitÃ¡rio completo	0	Yes	No	487	24	1612
								Men	2	0		4.42305	Ensino mÃ©dio completo				989	31	2168
No	No	No	No	No	No	No	No	Men	2	2		2.70913	UniversitÃ¡rio incompleto	0	Yes	No	1405	11	2923
								Men	3	0		4.42305	Ensino mÃ©dio completo				924	31	2076
								Men	1	0		2.63785	UniversitÃ¡rio completo				870	29	2010
								Women	3	0		3.90372	PÃ³s-graduaÃ§Ã£o				1557	7	3088
								Men	1	0		2.88863	UniversitÃ¡rio completo				444	23	1563
No	No	No	No	No	No	No	No	Men	3	0	1	2.76953	UniversitÃ¡rio completo	0	Yes	No	2022	14	3584
								Men	1	0		5.1395	PÃ³s-graduaÃ§Ã£o				439	26	1556
No	No	No	No	No	No	No	No	Men	2	3	1	7.69673	Ensino mÃ©dio completo	0.49	No	No	122	5	1180
								Men	2	0		5.1395	PÃ³s-graduaÃ§Ã£o				1807	13	3353
								Women	1	1		3.24151	UniversitÃ¡rio completo				1843	19	3390
								Men	2	0		6.84201	UniversitÃ¡rio completo				514	24	1639
No	No	No	No	No	No	No	Yes	Men	2	0		3.90372	UniversitÃ¡rio completo	0	No	Yes	1539	6	3066
No	No	No	No	No	No	No	No	Men	1	1	1	5.1395	PÃ³s-graduaÃ§Ã£o	0.19	Yes	Yes	693	26	1822
No	No	No	No	No	No	No	No	Women	3	3	1	2.70913	Ensino fundamental completo	0	No	Yes	1670	11	3205
								Men	2	0		2.88863	UniversitÃ¡rio completo				1326	21	2842
No	No	No	No	No	No	No	No	Women	2	0		6.15904	PÃ³s-graduaÃ§Ã£o	0.44	No	No	328	22	1427
								Men	1	0		3.90372	UniversitÃ¡rio completo				1110	7	2590
								Men	2	0		4.42305	UniversitÃ¡rio completo				1001	31	2186
No	No	No	No	No	No	No	No	Women	3	0		6.84201	PÃ³s-graduaÃ§Ã£o	0	No	No	527	24	1652
No	No	No	No	No	No	No	No	Men	2	0	1	2.63785	UniversitÃ¡rio completo	0.11	No	No	1498	8	3022
								Men	2	1		6.15904	UniversitÃ¡rio completo				1233	9	2744
								Men	2	3		8.7961	Ensino fundamental completo				618	25	1744
No	Yes	No	No	No	No	No	No	Men	2	0	1	3.52221	Ensino mÃ©dio completo	0.52	No	No	1490	20	3014
Yes	No	No	No	No	Yes	No	No	Women	1	0	1	7.69673	UniversitÃ¡rio completo	0.04	Yes	Yes	1083	5	2562
								Women	1	0		8.7961	UniversitÃ¡rio completo				653	25	1779
								Women	1	0		2.88863	UniversitÃ¡rio completo				1435	18	2953
No	No	No	No	No	No	No	No	Women	1	0	1	2.70913	UniversitÃ¡rio completo	0	No	Yes	1655	11	3189
								Women	1	0		7.69673	UniversitÃ¡rio completo				1045	5	2523
No	Yes	No	No	No	No	No	No	Women	2	0	1	3.24151	PÃ³s-graduaÃ§Ã£o	0.44	No	Yes	2414	19	3998
No	No	No	No	No	No	No	No	Men	1	0	1	4.42305	UniversitÃ¡rio completo	0.16	No	No	2227	16	3804
No	No	No	No	Yes	No	No	No	Men	2	0	1	7.69673	Ensino mÃ©dio completo	0	No	No	1034	5	2512
No	No	No	No	No	No	No	No	Women	1	0	1	4.42305	UniversitÃ¡rio completo	0	Yes	No	2211	16	3788
								Men	3	2		2.66773	Ensino mÃ©dio incompleto				1952	17	3509
								Men	2	1		4.42305	Ensino mÃ©dio completo				2251	16	3828
								Women	2	0		3.24151	PÃ³s-graduaÃ§Ã£o				2237	19	3814
								Men	2	0		2.76953	UniversitÃ¡rio completo				2002	14	3563
								Men	2	0		2.63785	UniversitÃ¡rio completo				880	29	2020
								Men	2	0		2.76953	Ensino mÃ©dio completo				1986	14	3546
								Men	1	0		2.88863	PÃ³s-graduaÃ§Ã£o				447	23	1566
								Men	2	0		2.70913	Ensino mÃ©dio completo				1662	11	3197
								Men	3	0		2.76953	PÃ³s-graduaÃ§Ã£o				1938	14	3494
								Men	2	1		3.90372	UniversitÃ¡rio completo				1584	6	3115
								Men	1	1		6.15904	Ensino mÃ©dio completo				1447	10	2969
								Women	1	0		7.69673	UniversitÃ¡rio completo				143	5	1209
No	No	No	No	No	No	No	No	Men	2	0	1	4.42305	UniversitÃ¡rio incompleto	0.54	No	No	2225	16	3802
								Men	1	0		2.70913	Ensino mÃ©dio completo				1406	11	2924
No	No	No	No	No	No	No	No	Men	1	0	1	2.76953	PÃ³s-graduaÃ§Ã£o	0.2	Yes	No	2050	14	3613
No	No	Yes	No	No	No	No	No	Men	2	1	1	2.71021	UniversitÃ¡rio completo	0	No	No	186	3	1264
								Men	2	1		3.24151	UniversitÃ¡rio incompleto				1292	19	2805
								Women	3	0		6.84201	UniversitÃ¡rio completo				559	24	1684
No	No	No	No	No	No	No	No	Men	1	0	1	3.90372	UniversitÃ¡rio completo	0.85	Yes	Yes	1141	7	2636
No	No	No	No	No	No	No	No	Women	3	0	1	3.52221	PÃ³s-graduaÃ§Ã£o	0.52	No	No	1168	20	2664
No	No	No	No	No	No	No	No	Men	2	1	1	2.88863	PÃ³s-graduaÃ§Ã£o	0	Yes	No	2400	18	3982
								Men	2	0		2.66773	Ensino mÃ©dio completo				2330	17	3908
								Men	1	1		8.7961	Ensino mÃ©dio completo				578	25	1704
No	No	No	No	No	No	No	No	Women	3	1	1	2.88863	UniversitÃ¡rio completo	0.15	No	No	2373	18	3952
No	No	No	No	No	No	No	No	Men	2	0	1	6.15904	UniversitÃ¡rio completo	0.18	No	Yes	1455	10	2978
No	No	No	No	No	No	No	No	Men	2	0	1	3.90372	UniversitÃ¡rio completo	0.4	No	No	1573	7	3104
No	No	No	No	No	No	No	No	Women	3	0	1	6.84201	UniversitÃ¡rio completo	0	No	Yes	530	24	1656
No	No	No	No	No	No	No	No	Men	3	0		2.66773	Ensino mÃ©dio completo	0	No	No	2320	17	3898
No	No	No	No	No	No	No	No	Men	2	0	1	3.24151	Ensino mÃ©dio completo	0	No	No	58	2	1101
								Men	2	0		2.66773	Ensino mÃ©dio completo				2059	17	3624
No	No	No	No	No	No	No	No	Women	1	0	1	4.42305	UniversitÃ¡rio completo	0.05	Yes	No	949	30	2111
No	No	No	No	No	No	No	No	Women	2	3	1	6.84201	UniversitÃ¡rio incompleto	0	No	No	536	24	1661
								Men	2	0		2.76953	Ensino mÃ©dio completo				2036	14	3599
No	No	No	No	No	No	No	No	Women	2	0	1	2.63785	UniversitÃ¡rio completo	0	No	Yes	1817	29	3362
								Men	3	0		4.42305	Ensino mÃ©dio completo				901	30	2047
No	No	No	No	Yes	No	No	No	Men	2	2	1	3.52221	Ensino mÃ©dio completo	0	Yes	No	1841	20	3388
								Men	2	1		2.70913	UniversitÃ¡rio completo				1626	11	3159
No	No	No	No	Yes	No	No	No	Men	2	0	1	4.42305	UniversitÃ¡rio completo	0	Yes	No	2181	16	3753
								Men	1	0		2.63785	UniversitÃ¡rio incompleto				861	29	1998
No	No	No	No	No	No	No	No	Women	2	0	1	6.15904	UniversitÃ¡rio completo	0	No	No	1201	9	2702
								Women	1	0		2.63785	PÃ³s-graduaÃ§Ã£o				850	29	1986
								Women	2	0		6.84201	UniversitÃ¡rio completo				557	24	1682
No	No	No	No	No	No	No	No	Women	2	0	1	6.84201	UniversitÃ¡rio incompleto	0	No	No	486	24	1611
								Women	3	0		2.76953	Ensino mÃ©dio completo				1787	14	3325
								Women	1	0		5.1395	UniversitÃ¡rio completo				676	26	1805
								Women	2	1		3.24151	PÃ³s-graduaÃ§Ã£o				2018	19	3580
No	No	No	No	No	No	No	No	Men	3	1	1	3.24151	Ensino mÃ©dio completo	0	Yes	No	40	2	1062
								Women	2	0		8.7961	Ensino mÃ©dio completo				616	25	1742
								Men	2	0		4.42305	UniversitÃ¡rio incompleto				918	30	2070
								Men	2	0		3.90372	Ensino mÃ©dio completo				1508	6	3033
No	No	No	No	Yes	No	No	No	Women	2	0	1	4.42305	UniversitÃ¡rio completo	0.04	No	No	2217	16	3794
								Men	2	0		2.71021	UniversitÃ¡rio completo				1700	12	3235
No	No	No	No	No	No	No	No	Men	2	0	1	6.84201	UniversitÃ¡rio incompleto	0.15	No	No	522	24	1647
								Men	2	0		2.71021	UniversitÃ¡rio completo				1740	12	3276
No	No	No	No	No	No	No	No	Women	2	0	1	2.71021	UniversitÃ¡rio incompleto	0	No	Yes	1343	12	2859
No	No	No	No	No	No	No	No	Men	2	0	1	3.90372	PÃ³s-graduaÃ§Ã£o	0.72	No	Yes	1553	7	3083
								Women	2	0		7.69673	UniversitÃ¡rio completo				1082	5	2561
No	No	No	No	No	No	No	No	Men	2	0		2.76953	UniversitÃ¡rio completo	0.16	No	No	1957	14	3514
No	No	No	No	No	No	No	No	Men	2	1	1	3.24151	UniversitÃ¡rio completo	0	Yes	No	33	2	1054
No	No	No	No	No	No	No	No	Men	1	0	1	6.15904	UniversitÃ¡rio incompleto	0.42	No	No	1353	10	2870
No	No	No	No	No	No	No	No	Men	2	0	1	2.66773	UniversitÃ¡rio completo	0	Yes	No	2310	17	3887
								Women	3	2		2.70913	Ensino mÃ©dio completo				994	11	2175
								Women	3	0		3.52221	Ensino fundamental completo				770	28	1902
Yes	No	No	No	No	No	No	No	Men	3	0		6.15904	UniversitÃ¡rio completo	0	No	Yes	1127	10	2620
No	No	No	No	No	No	No	No	Women	2	2	1	3.24151	UniversitÃ¡rio incompleto	0.11	No	No	2207	19	3783
								Men	2	1		2.71021	UniversitÃ¡rio completo				1722	12	3257
								Men	3	3		5.1395	Ensino mÃ©dio completo				1924	13	3476
								Men	2	0		2.63785	PÃ³s-graduaÃ§Ã£o				281	29	1375
								Women	2	0		2.70913	UniversitÃ¡rio completo				1643	11	3177
								Women	2	0		6.84201	UniversitÃ¡rio completo				523	24	1648
								Men	3	0		4.42305	UniversitÃ¡rio incompleto				2171	16	3743
								Women	3	0		7.69673	Ensino mÃ©dio incompleto				125	5	1183
								Men	2	0		2.88863	UniversitÃ¡rio completo				271	21	1365
No	No	No	No	Yes	No	No	No	Men	2	0	1	4.42305	UniversitÃ¡rio incompleto	0	No	No	2172	16	3744
								Men	3	2		2.70913	Ensino mÃ©dio completo				1653	11	3187
No	No	No	No	No	No	No	No	Women	1	1	1	5.1395	PÃ³s-graduaÃ§Ã£o	0	Yes	No	1855	13	3404
								Women	2	1		8.7961	PÃ³s-graduaÃ§Ã£o				631	25	1757
No	No	No	No	No	No	No	No	Women	2	0	1	6.84201	PÃ³s-graduaÃ§Ã£o	0	Yes	Yes	551	24	1676
								Men	3	0		2.88863	UniversitÃ¡rio incompleto				234	21	1326
								Men	2	1		3.90372	Ensino mÃ©dio completo				1583	6	3114
								Men	2	0		4.42305	UniversitÃ¡rio incompleto				948	30	2110
No	No	No	No	Yes	No	No	No	Women	3	0	1	8.7961	Ensino mÃ©dio completo	0	No	No	571	25	1697
								Men	2	1		2.66773	UniversitÃ¡rio incompleto				2321	17	3899
								Women	2	1		5.1395	PÃ³s-graduaÃ§Ã£o				664	26	1793
								Men	2	2		2.70913	Ensino mÃ©dio completo				1665	11	3200
								Men	2	3		2.70913	UniversitÃ¡rio completo				1629	11	3162
								Men	2	1		2.66773	UniversitÃ¡rio completo				2069	17	3634
								Women	3	2		2.88863	PÃ³s-graduaÃ§Ã£o				1992	21	3553
								Men	1	0		6.84201	UniversitÃ¡rio completo				505	24	1630
								Men	2	1		2.66773	Ensino mÃ©dio completo				2267	17	3845
No	No	No	No	No	No	No	No	Women	2	0		6.84201	UniversitÃ¡rio incompleto	0	No	No	529	24	1654
No	No	No	No	No	No	No	No	Women	2	0	1	5.1395	UniversitÃ¡rio incompleto	0	No	No	663	26	1792
								Men	3	0		2.66773	Ensino mÃ©dio completo				2273	17	3851
								Men	1	1		2.63785	UniversitÃ¡rio completo				886	29	2028
								Women	2	0		5.1395	UniversitÃ¡rio incompleto				662	26	1790
								Women	2	3		5.1395	UniversitÃ¡rio incompleto				419	26	1535
No	No	No	No	No	No	No	No	Men	3	0		2.66773	Ensino mÃ©dio completo	0	No	No	1960	17	3517
								Women	2	0		2.70913	UniversitÃ¡rio completo				1668	11	3203
No	No	No	No	No	No	No	No	Women	2	0	1	6.84201	UniversitÃ¡rio completo	0	Yes	No	544	24	1669
								Men	2	0		6.84201	PÃ³s-graduaÃ§Ã£o				483	24	1608
								Men	2	0		2.66773	UniversitÃ¡rio incompleto				2298	17	3876
								Women	2	0		2.88863	PÃ³s-graduaÃ§Ã£o				1350	18	2867
								Men	1	2		2.63785	UniversitÃ¡rio completo				883	29	2023
								Men	2	0		3.90372	UniversitÃ¡rio incompleto				1150	7	2645
No	No	No	No	No	No	No	No	Men	2	0	1	2.63785	UniversitÃ¡rio completo	0.36	Yes	No	912	29	2063
								Men	1	0		3.90372	UniversitÃ¡rio incompleto				1143	7	2638
Yes	No	No	No	No	No	No	Yes	Men	2	1	1	4.42305	UniversitÃ¡rio completo	0.87	No	Yes	954	30	2126
No	Yes	No	No	No	No	No	No	Men	3	0	1	7.69673	PÃ³s-graduaÃ§Ã£o	0.17	No	No	1075	5	2552
								Women	2	1		6.84201	UniversitÃ¡rio completo				534	24	1659
No	No	No	No	No	No	No	No	Women	2	0	1	8.7961	UniversitÃ¡rio completo	0.05	No	Yes	637	25	1763
No	No	No	No	No	No	No	No	Men	3	0	1	4.42305	Ensino mÃ©dio completo	0.21	No	Yes	2215	16	3792
No	No	No	No	No	No	No	No	Men	2	1	1	7.69673	UniversitÃ¡rio incompleto	0	Yes	No	1062	5	2540
No	No	No	No	No	No	No	No	Men	1	2	1	3.90372	UniversitÃ¡rio completo	0.63	No	No	1133	7	2628
No	No	No	No	No	No	No	No	Women	1	1	1	5.1395	PÃ³s-graduaÃ§Ã£o	0.24	No	No	720	26	1850
								Men	2	0		2.63785	PÃ³s-graduaÃ§Ã£o				1251	8	2763
								Men	2	0		2.63785	Ensino mÃ©dio completo				251	29	1345
No	No	No	No	No	No	No	No	Men	2	0		6.15904	UniversitÃ¡rio completo	0	Yes	No	346	22	1445
No	No	No	No	Yes	No	No	No	Men	3	2	1	5.1395	UniversitÃ¡rio incompleto	0.35	No	No	1879	13	3428
								Men	1	0		2.88863	UniversitÃ¡rio completo				1234	18	2745
								Women	3	0		6.84201	UniversitÃ¡rio incompleto				511	24	1636
								Men	2	0		3.90372	PÃ³s-graduaÃ§Ã£o				1122	7	2608
No	No	No	No	No	No	No	No	Men	1	0		2.63785	UniversitÃ¡rio incompleto	0.64	Yes	No	887	29	2029
No	No	No	No	No	No	No	No	Women	2	0	1	6.84201	PÃ³s-graduaÃ§Ã£o	0	Yes	No	568	24	1693
No	No	No	No	No	No	No	No	Women	2	2	1	4.42305	UniversitÃ¡rio completo	0	No	No	2205	16	3781
								Women	2	0		2.71021	UniversitÃ¡rio completo				1773	12	3311
No	No	No	No	No	No	No	No	Men	2	1	1	2.70913	Ensino mÃ©dio completo	0.46	No	No	1396	11	2914
								Men	1	2		7.69673	UniversitÃ¡rio completo				1064	5	2542
								Men	3	0		2.76953	PÃ³s-graduaÃ§Ã£o				1939	14	3495
								Men	3	0		6.15904	UniversitÃ¡rio completo				1459	10	2982
No	No	No	No	No	No	No	No	Women	3	0	1	8.7961	UniversitÃ¡rio completo	0	No	Yes	586	25	1712
								Men	2	0		3.90372	PÃ³s-graduaÃ§Ã£o				1506	7	3031
No	No	No	No	No	No	No	No	Men	1		1	3.52221	PÃ³s-graduaÃ§Ã£o	0.55	Yes	Yes	176	20	1252
No	No	No	No	No	No	No	No	Men	3	1	1	2.71021	UniversitÃ¡rio incompleto	0.04	No	Yes	1701	12	3236
No	No	No	No	No	No	No	No	Men	2	0	1	2.76953	Ensino mÃ©dio completo	0.37	No	Yes	1790	14	3328
Yes	Yes	No	No	No	No	No	No	Men	2	2	1	4.42305	PÃ³s-graduaÃ§Ã£o	0	No	Yes	2176	16	3748
								Men	3	0		2.71021	Ensino mÃ©dio completo				41	3	10622
								Women	2	0		4.42305	UniversitÃ¡rio completo				2257	16	3834
No	No	No	No	Yes	No	No	No	Men	2	0		2.70913	UniversitÃ¡rio incompleto	0	No	No	1631	11	3164
								Men	2	1		6.84201	UniversitÃ¡rio completo				561	24	1686
No	No	Yes	No	No	Yes	No	No	Women	2	1	1	4.42305	PÃ³s-graduaÃ§Ã£o	0	No	No	946	30	2101
No	No	No	No	No	No	No	No	Women	2	0		2.70913	UniversitÃ¡rio completo	0	No	No	1675	11	3210
								Women	1	5		2.63785	UniversitÃ¡rio completo				844	29	1980
No	No	No	No	No	No	No	No	Men	3	0	1	3.52221	UniversitÃ¡rio completo	0.35	No	No	812	28	1945
No	No	No	No	No	No	No	No	Men	2	0	1	3.52221	Ensino mÃ©dio completo	0.29	No	No	1262	20	2773
No	No	No	No	No	No	No	No	Men	2	0	1	2.66773	UniversitÃ¡rio completo	0	No	No	2287	17	3865
								Women	3	0		2.63785	Ensino fundamental completo				889	29	2031
No	No	No	No	No	No	No	No	Women	2	0	1	2.88863	UniversitÃ¡rio completo	0	Yes	No	2391	18	3972
No	No	No	No	No	No	No	No	Men	2	0	1	2.88863	UniversitÃ¡rio completo	0	Yes	No	430	23	1546
								Men	2	3		8.7961	Ensino mÃ©dio completo				622	25	1748
								Men	1	2		2.63785	UniversitÃ¡rio completo				858	29	1995
								Men	1	1		2.88863	UniversitÃ¡rio completo				453	23	1577
								Men	3	1		2.66773	UniversitÃ¡rio incompleto				2066	17	3631
No	No	No	No	No	No	No	No	Men	2	0	1	5.1395	PÃ³s-graduaÃ§Ã£o	0.55	No	No	1897	13	3447
								Women	2	1		5.1395	Ensino mÃ©dio completo				2117	15	3686
								Men	2	0		3.90372	PÃ³s-graduaÃ§Ã£o				1107	7	2587
No	No	No	No	No	No	No	No	Women	2	0		6.84201	PÃ³s-graduaÃ§Ã£o	0	No	No	1828	24	3375
No	No	No	No	No	No	No	No	Women	2	0	1	3.24151	UniversitÃ¡rio completo	0	No	No	180	2	1256
No	No	No	No	No	No	No	No	Women	2	0	1	6.84201	UniversitÃ¡rio completo	0.15	No	No	533	24	1658
								Men	2	0		4.42305	Ensino mÃ©dio completo				950	30	2112
								Men	2	1		2.63785	Ensino mÃ©dio completo				907	29	2057
No	No	No	No	No	No	No	No	Women	2	0	1	6.15904	UniversitÃ¡rio completo	0	No	Yes	341	22	1440
No	No	No	No	No	No	No	No	Women	2	0	1	2.63785	UniversitÃ¡rio completo	0.68	No	Yes	1276	8	2787
No	No	No	No	Yes	No	No	No	Men	2	1	1	3.24151	Ensino fundamental completo	0	Yes	No	1298	19	2812
No	No	No	No	No	No	No	No	Men	1	2	1	2.88863	PÃ³s-graduaÃ§Ã£o	0.84	No	No	397	23	1501
								Women	3	0		3.24151	Ensino mÃ©dio completo				2011	19	3572
Yes	No	No	No	No	No	No	No	Women	1	1	1	6.84201	UniversitÃ¡rio completo	0.07	No	Yes	553	24	1678
								Men	2	2		2.70913	Ensino mÃ©dio completo				1664	11	3199
								Women	2	3		8.7961	UniversitÃ¡rio completo				634	25	1760
No	No	No	No	No	No	No	No	Men	2	1	1	5.1395	.	0	Yes	No	715	26	1845
								Men	2	0		4.42305	Ensino fundamental completo				952	31	2124
Yes	No	No	No	No	No	No	No	Women	3	0	1	4.42305	UniversitÃ¡rio incompleto	0	No	Yes	1911	16	3461
No	No	No	No	No	No	No	No	Men	2	1	1	5.1395	UniversitÃ¡rio incompleto	0	Yes	No	1880	13	3429
								Men	2	2		3.52221	Ensino mÃ©dio completo				780	28	1912
No	No	No	No	No	No	No	No	Men	2	1	1	5.1395	UniversitÃ¡rio incompleto	0	Yes	No	713	26	1843
No	No	No	No	No	No	No	No	Men	3	0		5.1395	UniversitÃ¡rio incompleto	0	No	No	685	26	1814
								Men	2	0		5.1395	Ensino mÃ©dio completo				675	26	1804
No	No	No	No	No	No	No	No	Women	2	0	1	2.88863	UniversitÃ¡rio completo	0	Yes	No	399	23	1503
								Women	3	2		4.42305	Ensino mÃ©dio completo				1021	31	2219
								Men	1	1		3.90372	PÃ³s-graduaÃ§Ã£o				1502	7	3027
								Men	1	2		2.88863	UniversitÃ¡rio incompleto				239	21	1331
								Women	1	3		2.88863	PÃ³s-graduaÃ§Ã£o				2160	18	3730
No	No	No	No	No	No	No	No	Men	2	0	1	3.90372	Ensino mÃ©dio completo	0	No	No	1521	6	3048
No	No	No	No	No	No	No	No	Women	2	3	1	3.24151	UniversitÃ¡rio completo	0.11	No	No	1291	19	2804
No	No	No	No	No	No	No	No	Women	2	0	1	10.2621	UniversitÃ¡rio incompleto	0.03	No	No	159	4	1224
No	No	No	No	No	No	No	No	Women	3	3	1	8.7961	UniversitÃ¡rio completo	0	No	No	584	25	1710
No	No	No	No	No	No	No	No	Men	2	0	1	5.1395	UniversitÃ¡rio completo	0	No	No	1954	15	3511
No	No	Yes	No	No	No	No	No	Women	1	1	1	3.24151	PÃ³s-graduaÃ§Ã£o	0.39	No	No	2095	19	3662
								Women	2	0		3.24151	PÃ³s-graduaÃ§Ã£o				1305	19	2819
No	No	No	No	Yes	No	No	No	Men	2	1	1	2.88863	UniversitÃ¡rio incompleto	0	Yes	No	266	21	1360
								Women	2	1		2.63785	Ensino mÃ©dio completo				620	29	1746
								Men	2	0		2.76953	UniversitÃ¡rio incompleto				2045	14	3608
No	Yes	No	No	No	No	No	No	Women	1	0		6.84201	UniversitÃ¡rio incompleto	0	No	No	547	24	1672
								Women	2			7.69673	UniversitÃ¡rio completo				136	5	1200
Yes	No	No	No	No	No	No	No	Men	2	0		2.71021	UniversitÃ¡rio completo	0	No	Yes	1709	12	3244
No	No	No	No	No	No	No	No	Men	2	0	1	6.84201	UniversitÃ¡rio completo	0	Yes	No	1818	24	3363
No	No	No	No	No	No	No	No	Men	2	2	1	2.76953	PÃ³s-graduaÃ§Ã£o	0	No	No	1937	14	3493
								Men	3	2		6.84201	Ensino mÃ©dio completo				500	24	1625
								Women	2	2		6.15904	Ensino mÃ©dio completo				1426	10	2944
								Women	2	0		2.76953	UniversitÃ¡rio incompleto				1786	14	3324
No	No	No	No	No	No	No	No	Men	2	1		2.66773	Ensino mÃ©dio completo	0	No	No	2277	17	3855
Yes	No	No	No	No	No	No	Yes	Women	1	0	1	6.15904	UniversitÃ¡rio completo	0.29	No	Yes	315	22	1412
No	No	No	No	No	No	No	No	Men	2	0	1	2.71021	UniversitÃ¡rio completo	0	Yes	Yes	1744	12	3280
								Men	3	0		3.24151	Ensino mÃ©dio completo				79	2	1123
No	Yes	No	No	Yes	No	No	No	Men	2	3	1	3.52221	UniversitÃ¡rio incompleto	0.29	No	Yes	1802	20	3348
No	No	No	No	No	No	No	No	Men	1	0	1	6.84201	UniversitÃ¡rio completo	0.22	Yes	No	528	24	1653
								Men	1	0		2.70913	UniversitÃ¡rio incompleto				1630	11	3163
								Men	1	0		2.88863	UniversitÃ¡rio completo				446	23	1565
								Men	2	3		8.7961	UniversitÃ¡rio incompleto				651	25	1777
								Men	2	2		3.24151	UniversitÃ¡rio completo				48	2	1073
								Women	1			2.76953	Ensino mÃ©dio completo				1985	14	3545
								Women	2	0		5.1395	PÃ³s-graduaÃ§Ã£o				712	26	1842
No	No	No	No	No	No	No	No	Women	2	1	1	3.90372	UniversitÃ¡rio incompleto	0.63	Yes	No	1565	6	3096
No	No	No	No	No	No	No	No	Men	2	0		2.88863	UniversitÃ¡rio completo	0	Yes	No	1158	21	2653
								Women	2	0		4.42305	PÃ³s-graduaÃ§Ã£o				2243	16	3820
No	No	No	No	No	No	No	No	Men	2	1	1	2.88863	UniversitÃ¡rio completo	0.17	Yes	Yes	1866	21	3415
								Men	3	2		2.70913	Ensino mÃ©dio completo				1407	11	2925
								Men	3	2		2.66773	Ensino mÃ©dio completo				2286	17	3864
No	No	No	No	Yes	No	No	Yes	Men	2	1	1	2.88863	UniversitÃ¡rio completo	0.54	No	No	1684	21	3219
								Women	3	0		8.7961	Ensino mÃ©dio completo				581	25	1707
								Men	1	0		3.24151	UniversitÃ¡rio completo				2419	19	7103
No	No	No	No	Yes	No	No	No	Women	3	2	1	4.42305	UniversitÃ¡rio completo	0	No	No	2188	16	3764
								Men	2	0		8.7961	Ensino mÃ©dio completo				656	25	1782
								Men	2	0		2.76953	PÃ³s-graduaÃ§Ã£o				2054	14	3618
No	No	No	No	No	No	No	No	Women	2	1	1	7.69673	UniversitÃ¡rio completo	0	No	No	138	5	1202
No	Yes	No	No	No	No	No	No	Women	3	0	1	6.15904	UniversitÃ¡rio completo	0	No	Yes	1238	9	2749
No	No	No	No	No	No	No	No	Women	2	0	1	2.76953	PÃ³s-graduaÃ§Ã£o	0	No	No	1998	14	3559
								Women	2	3		5.1395	UniversitÃ¡rio completo				670	26	1799
Yes	No	No	No	No	No	No	No	Men	2	1	1	7.69673	PÃ³s-graduaÃ§Ã£o	0.37	No	Yes	1076	5	2553
								Women	2	0		8.7961	PÃ³s-graduaÃ§Ã£o				591	25	1717
								Men	2	0		2.70913	UniversitÃ¡rio completo				1647	11	3181
Yes	Yes	No	No	No	No	No	No	Men	2	0	1	7.69673	UniversitÃ¡rio incompleto	0.47	Yes	Yes	1060	5	2538
								Women	2	0		2.88863	PÃ³s-graduaÃ§Ã£o				406	23	1518
No	No	No	No	No	No	No	No	Men	2	0		2.66773	UniversitÃ¡rio completo	0.07	Yes	No	2290	17	3868
								Men	3	2		4.42305	Ensino mÃ©dio completo				1020	31	2217
								Women	1			7.69673	UniversitÃ¡rio completo				18	5	1030
								Men	2	0		2.63785	UniversitÃ¡rio completo				875	29	2015
No	No	No	No	No	No	No	No	Men	3	0	1	2.66773	Ensino mÃ©dio completo	0	No	No	2282	17	3860
								Men	2	0		6.15904	UniversitÃ¡rio completo				383	22	1486
No	No	No	No	Yes	No	No	No	Women	1	2	1	2.63785	UniversitÃ¡rio incompleto	0.57	Yes	Yes	805	29	1938
								Men	2	0		3.90372	UniversitÃ¡rio incompleto				1499	6	3023
								Men	1	1		5.1395	UniversitÃ¡rio completo				671	26	1800
								Men	1	1		2.88863	PÃ³s-graduaÃ§Ã£o				445	23	1564
Yes	No	No	No	No	No	No	No	Men	3	0		2.76953	UniversitÃ¡rio incompleto	0	No	Yes	1989	14	3549
No	No	No	No	No	No	No	No	Men	2	2	1	4.42305	UniversitÃ¡rio completo	0.05	No	No	2263	16	3840
No	No	No	No	No	No	No	No	Men	1	0	1	5.1395	UniversitÃ¡rio incompleto	0.28	Yes	No	421	26	1537
No	No	No	No	No	No	No	No	Women	2	2	1	5.1395	UniversitÃ¡rio completo	0.47	No	No	678	26	1807
No	No	No	No	No	No	No	No	Women	2	0	1	8.7961	UniversitÃ¡rio completo	0	Yes	No	576	25	1702
								Men	3	2		2.88863	Ensino mÃ©dio completo				1328	21	2844
								Women	3	1		5.1395	.				1852	13	3401
								Men	2	0		4.42305	UniversitÃ¡rio completo				2265	16	3843
No	No	No	No	No	No	No	No	Women	2	0		6.84201	UniversitÃ¡rio completo	0	No	No	564	24	1689
No	No	Yes	No	No	No	No	No	Men	2	0	1	2.63785	UniversitÃ¡rio completo	0	No	Yes	873	29	2013
No	No	No	No	No	No	No	No	Women	4	0	1	3.24151	Ensino mÃ©dio completo	1	No	Yes	89	2	1140
								Men	2	0		2.76953	Ensino mÃ©dio completo				1791	14	3329
								Men	2	2		2.70913	Ensino mÃ©dio completo				1650	11	3184
								Women	3	0		2.63785	Ensino mÃ©dio completo				902	29	2048
Yes	No	No	No	No	No	No	No	Men	2	0		2.76953	PÃ³s-graduaÃ§Ã£o	0	No	Yes	1966	14	3524
								Men	2	0		3.90372	Ensino mÃ©dio completo				1582	6	3113
								Men	2	0		2.88863	UniversitÃ¡rio completo				270	21	1364
								Women	2			7.69673	UniversitÃ¡rio completo				1038	5	2516
								Men	2	2		6.15904	Ensino mÃ©dio completo				1448	10	2970
No	Yes	No	No	No	No	No	No	Men	2	0	1	3.90372	UniversitÃ¡rio completo	0.92	Yes	Yes	285	27	1379
No	No	No	No	No	No	No	No	Women	2	2	1	4.42305	PÃ³s-graduaÃ§Ã£o	0	No	No	2182	16	3754
								Women	2	2		6.15904	UniversitÃ¡rio completo				1320	9	2836
Yes	No	No	No	Yes	No	No	No	Men	2	2	1	4.42305	Ensino mÃ©dio completo	0	Yes	Yes	2213	16	3790
No	No	No	No	No	No	No	No	Men	3	0	1	4.42305	UniversitÃ¡rio completo	0	No	No	2174	16	3746
No	No	No	No	No	No	No	No	Men	3	0	1	2.66773	UniversitÃ¡rio incompleto	0	No	Yes	2056	17	3621
								Women	2	1		6.15904	UniversitÃ¡rio completo				1307	9	2821
								Women	3	0		3.24151	Ensino mÃ©dio completo				2416	19	7100
								Men	2	1		2.70913	Ensino mÃ©dio incompleto				1658	11	3192
No	No	No	No	No	No	No	No	Men	2	0	1	3.90372	UniversitÃ¡rio completo	0.6	No	No	1478	7	3001
								Men	2	1		2.88863	UniversitÃ¡rio completo				435	23	1551
No	No	No	No	No	No	No	No	Men	2	2	1	6.15904	Ensino mÃ©dio completo	0.51	No	No	1460	10	2983
								Women	2	0		5.1395	UniversitÃ¡rio completo				1871	13	3420
No	No	No	No	No	No	No	No	Men	2	0	1	2.88863	UniversitÃ¡rio completo	0.39	Yes	No	468	23	1593
								Men	2	0		2.88863	PÃ³s-graduaÃ§Ã£o				455	23	1579
No	No	No	No	No	No	No	No	Men	2	0	1	2.88863	PÃ³s-graduaÃ§Ã£o	0.23	No	Yes	411	23	1523
No	No	No	No	Yes	No	No	No	Men	2	1		6.15904	PÃ³s-graduaÃ§Ã£o	0	No	No	1449	10	2971
								Men	2	2		3.52221	Ensino mÃ©dio completo				782	28	1914
Yes	No	No	No	No	Yes	No	No	Men	2	0	1	2.76953	UniversitÃ¡rio completo	0	Yes	Yes	1951	14	3508
No	No	No	No	No	No	No	No	Women	3	0	1	6.84201	PÃ³s-graduaÃ§Ã£o	0	No	No	1831	24	3378
								Men	2	0		6.15904	UniversitÃ¡rio completo				1412	10	2930
								Men	1	0		7.69673	UniversitÃ¡rio completo				1068	5	2546
								Women	1	0		6.15904	PÃ³s-graduaÃ§Ã£o				1204	9	2705
								Men	2	1		3.24151	UniversitÃ¡rio completo				2241	19	3818
No	No	No	No	No	Yes	No	No	Women	2	2	1	4.42305	Ensino mÃ©dio completo	0.44	No	No	2212	16	3789
								Women	3	0		6.15904	UniversitÃ¡rio completo				1224	9	2732
								Men	2	0		2.71021	PÃ³s-graduaÃ§Ã£o				1685	12	3220
No	No	No	No	No	No	No	No	Women	1	0	1	3.90372	UniversitÃ¡rio incompleto	0.34	No	No	1562	6	3093
Yes	No	No	No	No	No	No	No	Men	2	0	1	2.88863	UniversitÃ¡rio completo	0	No	Yes	273	21	1367
[truncated: 423 more rows]
